# Supplementary material for: Metabolic syndrome diminishes insulin-induced Akt activation and causes a redistribution of Akt-interacting proteins in cardiomyocytes
Source: PLoS One. 2020 Jan 29;15(1):e0228115. doi: 10.1371/journal.pone.0228115 (PMC6988918; doi:10.1371/journal.pone.0228115)
Supplement: S1 File — (XLSX) [file pone.0228115.s007.xlsx]

## Sheet: Total proteins
Accession	Peptide count	Unique peptides	Confidence score	Anova (p)	Max fold change	Highest mean condition	Lowest mean condition	Description	20180517_UDMSE_C_001	20180517_UDMSE_C_002	20180517_UDMSE_C_003	20180517_UDMSE_SM_001	20180517_UDMSE_SM_002	20180517_UDMSE_SM_003
P68035;A0A0G2K4M6;P62738;P63269;P68136	115	44	479.727	1.45615e-08	5.11088	Metabolic Syndrome	Control	Actin, alpha cardiac muscle 1 OS=Rattus norvegicus GN=Actc1 PE=2 SV=1	57379	58278.7	57957.1	289705	299851	297767
D3ZD09	5	4	35.0334	2.24232e-08	2.68501	Metabolic Syndrome	Control	Cytochrome c oxidase subunit OS=Rattus norvegicus GN=Cox6b1 PE=1 SV=1	35295.1	35387.3	35963.3	96409.6	94956.2	94978.7
P49432;A0A0G2KAM3	12	12	81.0015	3.75751e-08	4.18324	Control	Metabolic Syndrome	Pyruvate dehydrogenase E1 component subunit beta, mitochondrial OS=Rattus norvegicus GN=Pdhb PE=1 SV=2	5562.56	5350.76	5515.06	1297.51	1319.35	1310.34
P04797;A0A0G2K8S2;B1WBQ8;D3ZEN2;D3ZGY4;E9PTN6;E9PTV9;F1M2N4;F1M4G6;M0R590;Q498M9;Q9ESV6	7	1	47.6278	7.14472e-08	4.13854	Control	Metabolic Syndrome	Glyceraldehyde-3-phosphate dehydrogenase OS=Rattus norvegicus GN=Gapdh PE=1 SV=3	6639.22	6985.2	6838.75	1642.41	1651.78	1650.35
M0R660	7	1	47.1561	7.14479e-08	4.13854	Control	Metabolic Syndrome	Glyceraldehyde-3-phosphate dehydrogenase OS=Rattus norvegicus PE=1 SV=1	923.66	971.795	951.42	228.496	229.799	229.599
D4ADF6	3	3	28.093	7.90045e-08	8.69357	Metabolic Syndrome	Control	Zinc finger FYVE-type-containing 16 OS=Rattus norvegicus GN=Zfyve16 PE=1 SV=2	15681.9	15501.1	15032.6	133909	138441	129428
P16409;P02600;P02600-2	52	47	249.394	8.06151e-08	3.39941	Metabolic Syndrome	Control	Myosin light chain 3 OS=Rattus norvegicus GN=Myl3 PE=1 SV=2	23075.3	23690.9	23122.9	78586.5	78208.4	80787
Q63257	1	1	13.7828	1.15376e-07	5.39925	Control	Metabolic Syndrome	Interleukin-4 receptor subunit alpha OS=Rattus norvegicus GN=Il4r PE=2 SV=2	28897.6	29302.1	29484.5	5620.4	5315.02	5304.66
P15999;A0A0G2K099;F1LP05	46	42	238.859	1.82252e-07	3.41967	Control	Metabolic Syndrome	ATP synthase subunit alpha, mitochondrial OS=Rattus norvegicus GN=Atp5a1 PE=1 SV=2	44440.7	46723	45304	13330.4	13450.3	13126
D4A565	9	9	57.1299	2.63288e-07	3.33256	Control	Metabolic Syndrome	NADH dehydrogenase (Ubiquinone) 1 beta subcomplex, 5 (Predicted), isoform CRA_b OS=Rattus norvegicus GN=Ndufb5 PE=1 SV=1	18937.3	19908.8	19743.5	5885.53	5769.64	5925.8
P05506	1	1	5.8256	3.45709e-07	3.70958	Control	Metabolic Syndrome	NADH-ubiquinone oxidoreductase chain 3 OS=Rattus norvegicus GN=Mtnd3 PE=3 SV=3	3657.97	3559.87	3514.3	958.21	940.214	994.66
Q9ER34	34	27	179.959	4.55074e-07	3.35855	Control	Metabolic Syndrome	Aconitate hydratase, mitochondrial OS=Rattus norvegicus GN=Aco2 PE=1 SV=2	13151.9	13576.1	13695.3	3890.7	4039.83	4105.43
F7FKI5;A0A0G2JW90;D4A5G8;P26284	10	6	46.3606	4.88559e-07	4.8443	Control	Metabolic Syndrome	Pyruvate dehydrogenase E1 component subunit alpha OS=Rattus norvegicus GN=Pdha1 PE=1 SV=2	903.575	910.467	975.14	187.711	194.419	193.636
G3V885;A0A0G2JX91	426	1	2228.82	5.22053e-07	3.71882	Metabolic Syndrome	Control	Myosin-6 OS=Rattus norvegicus GN=Myh6 PE=1 SV=2	38826.3	38023.3	36054.2	140354	138636	140879
Q68FU3	2	2	12.9978	5.61537e-07	13.9612	Control	Metabolic Syndrome	Electron transfer flavoprotein subunit beta OS=Rattus norvegicus GN=Etfb PE=1 SV=3	520.442	517.073	499.925	35.2221	40.0332	34.8669
D3ZTG6	9	6	50.5712	5.74462e-07	2.90517	Control	Metabolic Syndrome	SFI1 centrin-binding protein OS=Rattus norvegicus GN=Sfi1 PE=4 SV=2	138865	146094	138648	48272.1	48200.5	49339
P15650	11	10	88.7452	6.78609e-07	6.64936	Control	Metabolic Syndrome	Long-chain specific acyl-CoA dehydrogenase, mitochondrial OS=Rattus norvegicus GN=Acadl PE=1 SV=1	8935.97	9151.62	9122.57	1441.24	1369.26	1281.64
A0A0G2K793;P34058;P82995	3	2	22.0082	7.2674e-07	2.20367	Control	Metabolic Syndrome	Heat shock protein HSP 90-beta OS=Rattus norvegicus GN=Hsp90ab1 PE=1 SV=1	2565.66	2608.25	2526.1	1145.67	1157.83	1190.68
A0A0G2K808	3	3	12.9752	7.65055e-07	1.87124	Control	Metabolic Syndrome	ArfGAP with SH3 domain, ankyrin repeat and PH domain 2 OS=Rattus norvegicus GN=Asap2 PE=1 SV=1	6668.57	6809.76	6916.09	3594.08	3651.69	3653.13
Q5BJZ3	36	35	168.164	8.39547e-07	7.04469	Control	Metabolic Syndrome	Nicotinamide nucleotide transhydrogenase OS=Rattus norvegicus GN=Nnt PE=1 SV=1	7501.47	7269.7	7702.52	1136.43	1022.08	1031.65
P45953;Q5M9H2	6	5	35.2517	8.41225e-07	2.86625	Control	Metabolic Syndrome	Very long-chain specific acyl-CoA dehydrogenase, mitochondrial OS=Rattus norvegicus GN=Acadvl PE=1 SV=1	3807.18	3856.17	3946.97	1347.5	1392.38	1310.81
P81155	19	12	97.1068	9.10315e-07	2.21103	Control	Metabolic Syndrome	Voltage-dependent anion-selective channel protein 2 OS=Rattus norvegicus GN=Vdac2 PE=1 SV=2	11977.1	12392.8	12553.9	5537.46	5643.71	5518.64
A0A0G2JVL8;A0A0G2JZH2;F1LS86	2	1	9.1395	9.81907e-07	Infinity	Metabolic Syndrome	Control	Isoleucyl-tRNA synthetase OS=Rattus norvegicus GN=Iars PE=1 SV=1	0	0	0	274.863	429.923	373.403
P06761;A0A0G2JVI3	5	4	26.8043	1.02819e-06	6.08573	Metabolic Syndrome	Control	78 kDa glucose-regulated protein OS=Rattus norvegicus GN=Hspa5 PE=1 SV=1	2375.28	2656.78	2638.08	15598.5	15367.9	15712
M0R6E6	1	1	5.2952	1.0515e-06	Infinity	Metabolic Syndrome	Control	Scaffold attachment factor B2 OS=Rattus norvegicus GN=Safb2 PE=1 SV=2	0	0	0	118.262	86.9092	123.178
Q8VHF5;G3V936	13	13	57.3192	1.08549e-06	3.50837	Control	Metabolic Syndrome	Citrate synthase, mitochondrial OS=Rattus norvegicus GN=Cs PE=1 SV=1	5312.61	5390.7	5536.77	1581.36	1574.39	1473.21
D3ZAN6	2	2	4.9395	1.27431e-06	7.41964	Metabolic Syndrome	Control	Poly(A) polymerase gamma OS=Rattus norvegicus GN=Papolg PE=4 SV=1	8781.42	8017.33	9199.33	66242.2	63374.8	63279.4
REVERSE3964	2	2	9.9311	1.29948e-06	259.064	Metabolic Syndrome	Control	Reversed Sequence 3964	41.6582	59.0169	43.9053	11545.7	13752.5	12157.4
P32551	68	65	317.369	1.50605e-06	1.51794	Control	Metabolic Syndrome	Cytochrome b-c1 complex subunit 2, mitochondrial OS=Rattus norvegicus GN=Uqcrc2 PE=1 SV=2	102008	102774	103475	68336.4	66564.4	68175.2
A0A0G2K6A9	5	4	27.924	1.56932e-06	4.84598	Metabolic Syndrome	Control	Protein RUFY3 OS=Rattus norvegicus GN=Rufy3 PE=1 SV=1	692.437	752.387	671.479	3346.5	3474.36	3434.69
P06686	3	1	20.8203	1.75899e-06	6.32384	Metabolic Syndrome	Control	Sodium/potassium-transporting ATPase subunit alpha-2 OS=Rattus norvegicus GN=Atp1a2 PE=1 SV=1	69.2207	75.6466	66.9046	462.482	428.041	448.69
P00507	14	14	73.5818	1.85684e-06	4.2889	Control	Metabolic Syndrome	Aspartate aminotransferase, mitochondrial OS=Rattus norvegicus GN=Got2 PE=1 SV=2	4312.58	4674.11	4633.92	1060.65	1099.66	1015.47
P97700;G3V6H5	6	5	49.5829	1.87886e-06	7.76095	Control	Metabolic Syndrome	Mitochondrial 2-oxoglutarate/malate carrier protein OS=Rattus norvegicus GN=Slc25a11 PE=1 SV=3	2288.76	2507.83	2517.02	337.931	301.566	302.863
P04636	21	18	118.9	1.90475e-06	3.31694	Control	Metabolic Syndrome	Malate dehydrogenase, mitochondrial OS=Rattus norvegicus GN=Mdh2 PE=1 SV=2	12487.4	12895.5	11906.7	3643.33	3740.65	3858.18
P01946;A0A0G2JSV6	1	1	6.0592	1.93859e-06	Infinity	Control	Metabolic Syndrome	Hemoglobin subunit alpha-1/2 OS=Rattus norvegicus GN=Hba1 PE=1 SV=3	188.218	130.381	205.467	0	0	0
Q7TP48;A0A0G2K6G2	3	3	14.4864	2.56651e-06	3.82639	Metabolic Syndrome	Control	Adipocyte plasma membrane-associated protein OS=Rattus norvegicus GN=Apmap PE=2 SV=2	2907.72	2911.36	2828.4	10362.3	11603.9	11122.4
F1LZW6	16	9	86.9067	2.93155e-06	2.8656	Control	Metabolic Syndrome	Solute carrier family 25 member 13 OS=Rattus norvegicus GN=Slc25a13 PE=1 SV=2	1897.39	1953.2	1978.87	661.103	712.356	660.833
REVERSE5289	1	1	6.9625	3.16569e-06	7.84094	Control	Metabolic Syndrome	Reversed Sequence 5289	10685.5	11106.5	11640.5	1325.73	1375.49	1562.63
Q68FY0	52	49	233.792	3.44305e-06	1.89314	Control	Metabolic Syndrome	Cytochrome b-c1 complex subunit 1, mitochondrial OS=Rattus norvegicus GN=Uqcrc1 PE=1 SV=1	26878.3	27219.3	27962.3	14109.8	14468.8	14767.2
P63259;A0A0G2K3K2;P60711	76	10	309.184	3.76065e-06	12.7544	Metabolic Syndrome	Control	Actin, cytoplasmic 2 OS=Rattus norvegicus GN=Actg1 PE=1 SV=1	286.911	327.144	367.429	4203.12	4206.77	4108.35
Q9ESN0	2	1	15.3833	4.01857e-06	Infinity	Metabolic Syndrome	Control	Protein Niban OS=Rattus norvegicus GN=Fam129a PE=1 SV=2	0	0	0	388.914	500.964	770.68
D3ZNP4	2	1	18.2419	4.08408e-06	171.385	Metabolic Syndrome	Control	Family with sequence similarity 122C OS=Rattus norvegicus GN=Fam122c PE=4 SV=3	7.93782	4.89021	5.40231	1052.79	1083.8	987.82
O55171;A0A0G2K7Z3;A1A5R4;O88267;Q6IMX8	3	2	18.4218	4.22624e-06	13.3126	Control	Metabolic Syndrome	Acyl-coenzyme A thioesterase 2, mitochondrial OS=Rattus norvegicus GN=Acot2 PE=1 SV=1	332.008	339.38	310.591	25.0023	21.4574	27.3036
Q5XIT9	3	2	20.1484	4.74028e-06	6.38771	Control	Metabolic Syndrome	Methylcrotonoyl-CoA carboxylase beta chain, mitochondrial OS=Rattus norvegicus GN=Mccc2 PE=2 SV=1	2433.48	2612.25	2565.03	420.86	357.799	412.81
D3ZV10	1	1	4.563	5.33592e-06	Infinity	Metabolic Syndrome	Control	Uncharacterized protein OS=Rattus norvegicus PE=4 SV=3	0	0	0	3840.37	8651.77	9768.48
D3ZCV0;Q8R4I6	11	4	60.6497	6.1777e-06	7.9919	Metabolic Syndrome	Control	Actinin alpha 2 OS=Rattus norvegicus GN=Actn2 PE=1 SV=1	189.06	181.13	192.475	1480.62	1673.44	1342.7
REVERSE7342	1	1	6.1371	6.63968e-06	14.0156	Metabolic Syndrome	Control	Reversed Sequence 7342	1106.11	1288.18	1397.95	18335.1	15958.3	18857.1
P56574;A0A0G2JUF6	36	32	202.811	6.64909e-06	3.71382	Control	Metabolic Syndrome	Isocitrate dehydrogenase [NADP], mitochondrial OS=Rattus norvegicus GN=Idh2 PE=1 SV=2	11570.5	11621.1	11140.9	3033.49	2891.13	3319.92
D3ZLT1	5	5	32.0859	6.97987e-06	1.93721	Control	Metabolic Syndrome	NADH dehydrogenase (Ubiquinone) 1 beta subcomplex, 7 (Predicted) OS=Rattus norvegicus GN=Ndufb7 PE=1 SV=1	10526.6	10664.3	10464.9	5581.76	5537.65	5221.49
REVERSE8744	1	1	10.3648	7.41179e-06	5.49134	Metabolic Syndrome	Control	Reversed Sequence 8744	1599.8	1576.29	1553.12	9644.38	8268.83	8056.49
REVERSE16769	6	5	33.0964	7.67668e-06	2.12159	Control	Metabolic Syndrome	Reversed Sequence 16769	20725.7	21267.7	21872.1	9986.62	9711.39	10404.7
Q4KLK9	1	1	4.7569	7.96891e-06	Infinity	Control	Metabolic Syndrome	RNA polymerase II subunit A C-terminal domain phosphatase SSU72 OS=Rattus norvegicus GN=Ssu72 PE=2 SV=1	285.151	142.23	229.668	0	0	0
D4A7L4	7	7	47.8196	8.04277e-06	3.46889	Control	Metabolic Syndrome	NADH dehydrogenase (Ubiquinone) 1 beta subcomplex, 11 (Predicted) OS=Rattus norvegicus GN=Ndufb11 PE=1 SV=1	11966	11706.3	12561.1	3671.25	3533.98	3240
Q64428	21	18	120.275	8.0891e-06	3.32	Control	Metabolic Syndrome	Trifunctional enzyme subunit alpha, mitochondrial OS=Rattus norvegicus GN=Hadha PE=1 SV=2	4804.87	5144.12	5030.06	1413.88	1497.78	1600.11
Q5XIH3	38	36	191.333	8.13727e-06	1.46242	Control	Metabolic Syndrome	NADH dehydrogenase [ubiquinone] flavoprotein 1, mitochondrial OS=Rattus norvegicus GN=Ndufv1 PE=1 SV=1	27072.3	26010.5	26145.8	17989.4	18178.1	18009.1
Q5XIH7;A0A0G2KB63	19	18	108.034	8.45375e-06	2.55053	Metabolic Syndrome	Control	Prohibitin-2 OS=Rattus norvegicus GN=Phb2 PE=1 SV=1	3945.72	4047.02	3963.18	10720.6	10155.4	9617.98
P19527	2	1	15.8333	8.64447e-06	4.69217	Metabolic Syndrome	Control	Neurofilament light polypeptide OS=Rattus norvegicus GN=Nefl PE=1 SV=3	569.14	604.645	635.562	2828.85	2619.54	3041.37
B1H267	2	2	8.6252	8.68837e-06	2.40759	Metabolic Syndrome	Control	Sorting nexin-5 OS=Rattus norvegicus GN=Snx5 PE=1 SV=1	3151.14	3183.62	3140.33	8028.72	7234.69	7548.72
D3Z9G4	1	1	9.365	8.75975e-06	6.9336	Control	Metabolic Syndrome	KH domain-containing 1 OS=Rattus norvegicus GN=Khdc1 PE=4 SV=2	11240.1	11326.9	11388	1846.3	1467.8	1583.07
P68370;A0A0H2UHM7;Q5XIF6;Q68FR8;Q6AY56;Q6AYZ1;Q6P9V9	4	4	23.1882	9.00585e-06	1.65057	Metabolic Syndrome	Control	Tubulin alpha-1A chain OS=Rattus norvegicus GN=Tuba1a PE=1 SV=1	5005.1	4756.39	4757.95	8030.92	7913.13	8021.3
P12847;G3V6D8	77	6	355.916	9.52463e-06	1.74797	Control	Metabolic Syndrome	Myosin-3 OS=Rattus norvegicus GN=Myh3 PE=3 SV=1	7031.24	7173.53	7101.3	4022.06	3953.55	4213.43
D3ZAA9	2	1	10.8437	9.58688e-06	2.9357	Metabolic Syndrome	Control	MAGUK p55 subfamily member 2 OS=Rattus norvegicus GN=Mpp2 PE=1 SV=2	4839.18	5138.83	5333.81	14655	15764.7	14531.2
P16036;G3V741;Q6IRH6	8	8	49.0336	9.8057e-06	7.41077	Control	Metabolic Syndrome	Phosphate carrier protein, mitochondrial OS=Rattus norvegicus GN=Slc25a3 PE=1 SV=1	4953.52	5595.56	5239.85	634.394	788.13	708.014
Q6P9Y4;A0A1W2Q605;Q05962	38	17	129.455	9.82832e-06	4.11592	Control	Metabolic Syndrome	ADP/ATP translocase 1 OS=Rattus norvegicus GN=Slc25a4 PE=1 SV=1	25439.3	25606.6	25041.3	6477.12	5557.67	6451.27
REVERSE1502	2	2	8.9281	1.03286e-05	3.15964	Metabolic Syndrome	Control	Reversed Sequence 1502	4862.34	4481.04	5088.28	15191.2	15706.7	14701
M0RD07	2	1	10.2961	1.04235e-05	12.8513	Metabolic Syndrome	Control	Uncharacterized protein OS=Rattus norvegicus PE=4 SV=2	78.9385	90.611	108.166	1151.35	1186.56	1231.1
Q5PQZ9	4	4	22.7898	1.06162e-05	1.83678	Control	Metabolic Syndrome	NADH dehydrogenase [ubiquinone] 1 subunit C2 OS=Rattus norvegicus GN=Ndufc2 PE=1 SV=1	2267.91	2282.93	2261.78	1203.03	1214.96	1291.02
P42123	16	15	79.9574	1.09135e-05	3.68944	Control	Metabolic Syndrome	L-lactate dehydrogenase B chain OS=Rattus norvegicus GN=Ldhb PE=1 SV=2	7171.25	6944.62	7091.26	1743.46	2037.57	1967.04
P41562	2	1	18.7542	1.0982e-05	10.2287	Control	Metabolic Syndrome	Isocitrate dehydrogenase [NADP] cytoplasmic OS=Rattus norvegicus GN=Idh1 PE=1 SV=1	601.548	630.846	630.169	50.9278	64.8358	66.3289
F1LM47	3	3	16.8398	1.1889e-05	2.35127	Metabolic Syndrome	Control	Succinate--CoA ligase [ADP-forming] subunit beta, mitochondrial OS=Rattus norvegicus GN=Sucla2 PE=1 SV=1	3489.99	3647.46	3573.81	8095.71	8893.36	8196.03
REVERSE8825	2	2	8.411	1.29307e-05	14.8777	Metabolic Syndrome	Control	Reversed Sequence 8825	152.914	163.51	172.897	2699.59	2597.72	1982.68
P63102;A0A0G2JV65	2	2	9.0506	1.32944e-05	Infinity	Control	Metabolic Syndrome	14-3-3 protein zeta/delta OS=Rattus norvegicus GN=Ywhaz PE=1 SV=1	507.711	433.118	607.506	0	0	0
REVERSE2892	2	2	14.8585	1.3853e-05	5.23137	Control	Metabolic Syndrome	Reversed Sequence 2892	19288.9	21112.7	20533.9	3442.95	4042.42	4162.75
P09605	11	1	65.6745	1.40207e-05	3.79606	Control	Metabolic Syndrome	Creatine kinase S-type, mitochondrial OS=Rattus norvegicus GN=Ckmt2 PE=1 SV=2	1907.49	1925.67	1936.84	495.284	557.71	467
D3ZB81	14	1	48.6413	1.48541e-05	5.35933	Control	Metabolic Syndrome	Solute carrier family 25 member 31 OS=Rattus norvegicus GN=Slc25a31 PE=3 SV=3	622.843	596.082	643.337	123.201	101.69	122.59
Q5QJC9	2	1	10.0267	1.56138e-05	1.82303	Control	Metabolic Syndrome	BAG family molecular chaperone regulator 5 OS=Rattus norvegicus GN=Bag5 PE=1 SV=1	8685.99	8685.5	8611.49	4609.3	4979.56	4663.79
REVERSE26250	2	2	15.1155	1.62584e-05	1.45283	Metabolic Syndrome	Control	Reversed Sequence 26250	18025.4	18050.6	17622.3	25820.7	25528.4	26665.3
Q6P6R2	7	6	40.3525	1.67471e-05	7.87121	Control	Metabolic Syndrome	Dihydrolipoyl dehydrogenase, mitochondrial OS=Rattus norvegicus GN=Dld PE=1 SV=1	2269.49	2238.46	2415.4	288.769	336.787	254.023
D3ZUX5	4	2	25.9901	1.74849e-05	1.76982	Control	Metabolic Syndrome	MICOS complex subunit OS=Rattus norvegicus GN=Chchd3 PE=1 SV=1	3070.96	3007.44	3008.28	1745.28	1634.97	1753.99
M0RB60;D3ZD84	1	1	4.041	1.76664e-05	2.88523	Metabolic Syndrome	Control	Leucine-rich repeats and immunoglobulin-like domains 1 OS=Rattus norvegicus GN=Lrig1 PE=4 SV=2	755.812	709.958	707.269	1998.61	2252.67	2018.43
P03889	4	4	27.0245	1.94913e-05	6.31607	Control	Metabolic Syndrome	NADH-ubiquinone oxidoreductase chain 1 OS=Rattus norvegicus GN=Mtnd1 PE=1 SV=3	2068.61	2069.1	1899.79	335.104	346.72	274.069
P02564	364	2	1968.33	1.97873e-05	7.11928	Metabolic Syndrome	Control	Myosin-7 OS=Rattus norvegicus GN=Myh7 PE=1 SV=2	254.718	340.413	292.73	2095.59	2143.16	2082.19
P21961;F1M7S4	2	2	11.5935	2.03189e-05	48.4817	Metabolic Syndrome	Control	Mast cell carboxypeptidase A (Fragment) OS=Rattus norvegicus GN=Cpa3 PE=1 SV=2	45.7156	51.2648	31.0527	2231.2	1784.19	2191.88
B4F7B7;M0RD87	1	1	4.8358	2.03361e-05	3.89954	Control	Metabolic Syndrome	Dual specificity protein phosphatase 15 OS=Rattus norvegicus GN=Dusp15 PE=2 SV=1	4934.47	4932.03	4880.28	1387.35	1132.6	1261.73
P50753-2;F1LQ95;P50753	2	2	14.4086	2.27065e-05	4.76372	Metabolic Syndrome	Control	Isoform 2 of Troponin T, cardiac muscle OS=Rattus norvegicus GN=Tnnt2	117.911	118.474	109.661	559.135	604.162	485.169
P13221	5	4	31.49	2.28771e-05	27.7615	Control	Metabolic Syndrome	Aspartate aminotransferase, cytoplasmic OS=Rattus norvegicus GN=Got1 PE=1 SV=3	827.878	848.12	851.988	24.1004	27.4319	39.5285
P04692	34	1	152.171	2.42117e-05	10.0934	Metabolic Syndrome	Control	Tropomyosin alpha-1 chain OS=Rattus norvegicus GN=Tpm1 PE=1 SV=3	3342.01	2760.38	2328.75	28519.2	28490.3	28089.6
A0A0G2K513;D3ZSD8	2	1	11.2226	2.52835e-05	15.3175	Control	Metabolic Syndrome	Transmembrane protein 143 OS=Rattus norvegicus GN=Tmem143 PE=1 SV=1	660.689	890.676	730.423	47.676	43.1428	58.1468
Q09073	22	2	78.098	2.62057e-05	5.31325	Control	Metabolic Syndrome	ADP/ATP translocase 2 OS=Rattus norvegicus GN=Slc25a5 PE=1 SV=3	454.289	442.386	489.607	91.1906	75.2691	94.4508
F1LNH3	4	4	23.5506	2.90795e-05	1981.25	Metabolic Syndrome	Control	Collagen type VI alpha 2 chain OS=Rattus norvegicus GN=Col6a2 PE=1 SV=2	0	0	1.02419	733.415	519.39	776.359
Q66HF1;M0R8U7	108	105	457.118	3.05754e-05	1.31895	Control	Metabolic Syndrome	NADH-ubiquinone oxidoreductase 75 kDa subunit, mitochondrial OS=Rattus norvegicus GN=Ndufs1 PE=1 SV=1	66351.6	68247.7	65875.5	51414	50128.2	50453.2
A0A0G2JXE0;A0A0G2JXI9;A0A0G2K7R1;D3ZLY9;D3ZNH4;D3ZNZ9;D3ZWM5;D4A817;G3V8B3;G3V9C7;M0R4L7;M0RBQ5;Q00715;Q00729	7	5	39.2988	3.44059e-05	3.54487	Metabolic Syndrome	Control	Histone H2B OS=Rattus norvegicus GN=LOC102549061 PE=3 SV=1	786.054	720.319	806.62	3000.41	2687.11	2511.75
E9PT79	2	1	10.3002	3.59306e-05	5.57691	Control	Metabolic Syndrome	Translin OS=Rattus norvegicus GN=Tsn PE=1 SV=3	868.501	794.429	970.97	167.318	166.601	138.367
P62804	12	11	50.0734	3.72869e-05	1.52017	Control	Metabolic Syndrome	Histone H4 OS=Rattus norvegicus GN=Hist1h4b PE=1 SV=2	4127.01	4323.76	4287.28	2766.54	2877.52	2735.28
P85834	14	13	88.0536	4.32105e-05	1.54157	Metabolic Syndrome	Control	Elongation factor Tu, mitochondrial OS=Rattus norvegicus GN=Tufm PE=1 SV=1	5326.99	5262.88	5379.86	8158.17	8535.24	7925.03
P05065	8	7	35.9421	4.38438e-05	2.34218	Control	Metabolic Syndrome	Fructose-bisphosphate aldolase A OS=Rattus norvegicus GN=Aldoa PE=1 SV=2	8506.77	9167.02	8781.02	4061.76	3639.86	3593.34
Q29RW1;A0A0G2K484;F1LMU0;P04462	105	2	509.17	4.4455e-05	1.46291	Metabolic Syndrome	Control	Myosin-4 OS=Rattus norvegicus GN=Myh4 PE=1 SV=1	3285.46	3434.71	3348.45	4800.41	4875.45	5053.65
REVERSE27525	4	2	20.1915	4.75789e-05	1.86184	Control	Metabolic Syndrome	Reversed Sequence 27525	2973.29	2960.3	3086.75	1673.39	1652.53	1518.92
D3ZSX9	1	1	12.7026	5.21902e-05	1.57907	Control	Metabolic Syndrome	S100P-binding protein OS=Rattus norvegicus GN=S100pbp PE=4 SV=1	15641	15237.5	15246.9	9979.04	9286.5	9944.96
D3ZG43	28	26	84.3284	5.26285e-05	1.31469	Control	Metabolic Syndrome	NADH dehydrogenase (Ubiquinone) Fe-S protein 3 (Predicted), isoform CRA_c OS=Rattus norvegicus GN=Ndufs3 PE=1 SV=1	29646.4	30351.3	30641.1	23361.3	23095.1	22486.8
P31399	3	2	18.4835	5.73538e-05	32.5296	Control	Metabolic Syndrome	ATP synthase subunit d, mitochondrial OS=Rattus norvegicus GN=Atp5h PE=1 SV=3	770.807	517.221	684.202	24.9294	14.7047	20.9947
REVERSE7311	1	1	4.8619	5.95895e-05	1.70372	Control	Metabolic Syndrome	Reversed Sequence 7311	7053.58	7174.76	7082.73	4040.52	4420.52	4047.5
A0A0G2K6J5;A0A0G2JWE1;B2GV99;Q64119	7	3	44.9069	6.35503e-05	1.52223	Control	Metabolic Syndrome	Myosin light polypeptide 6 OS=Rattus norvegicus GN=Myl6 PE=1 SV=1	8293.49	8320.13	8511.39	5268.91	5543.64	5692.87
REVERSE1359	6	3	29.7382	7.50468e-05	2.25078	Metabolic Syndrome	Control	Reversed Sequence 1359	1072.68	1091.58	1091.97	2626.54	2228.39	2474.13
B0BNE6	9	7	49.6831	8.02943e-05	1.22271	Metabolic Syndrome	Control	NADH dehydrogenase (Ubiquinone) Fe-S protein 8 (Predicted), isoform CRA_a OS=Rattus norvegicus GN=Ndufs8 PE=1 SV=1	1937.12	1976.1	1916.93	2346.09	2368.57	2413.95
D4ACD3;D3ZWN5	2	1	9.4053	8.50115e-05	3.35783	Control	Metabolic Syndrome	Ubiquitin specific protease 25 (Predicted) OS=Rattus norvegicus GN=Usp25 PE=1 SV=1	1238.8	1061.18	1196.77	378.712	352.449	310.211
REVERSE2247	4	4	18.824	8.68172e-05	1.8743	Metabolic Syndrome	Control	Reversed Sequence 2247	3510.01	3401.28	3348.68	6745.76	6515.22	5969.23
REVERSE28904	4	1	25.3134	8.79653e-05	1.67657	Control	Metabolic Syndrome	Reversed Sequence 28904	2150.75	2011.34	2071.04	1208.44	1205.6	1303.73
F1LX07;A0A0G2K2J7	19	11	94.1487	9.05443e-05	2.06374	Metabolic Syndrome	Control	Solute carrier family 25 member 12 OS=Rattus norvegicus GN=Slc25a12 PE=1 SV=3	12430.2	12356.9	13497.6	25741.2	25082.2	28186.5
D3ZHC7	2	2	8.7327	9.12373e-05	2.78989	Control	Metabolic Syndrome	RCG43605, isoform CRA_a OS=Rattus norvegicus GN=LOC100910668 PE=4 SV=1	1331.87	1627.64	1455.12	501.17	551.561	529.637
P11661	3	3	18.7479	9.17379e-05	9.17215	Control	Metabolic Syndrome	NADH-ubiquinone oxidoreductase chain 5 OS=Rattus norvegicus GN=Mtnd5 PE=3 SV=3	681.877	732.137	633.167	90.8154	75.1652	57.2148
Q6P6V0	3	3	14.5629	9.31362e-05	3.76546	Metabolic Syndrome	Control	Glucose-6-phosphate isomerase OS=Rattus norvegicus GN=Gpi PE=1 SV=1	1609.17	1570.83	1758.78	6973.69	6258.11	5365.02
REVERSE36	1	1	5.0463	9.76686e-05	2.82914	Metabolic Syndrome	Control	Reversed Sequence 36	1345.82	1335.1	1112.67	3414.96	3709.37	3608.27
P29147;A0A0G2JSH2	2	2	10.5486	9.87935e-05	15.4559	Control	Metabolic Syndrome	D-beta-hydroxybutyrate dehydrogenase, mitochondrial OS=Rattus norvegicus GN=Bdh1 PE=1 SV=2	871.734	924.991	927.286	58.2549	41.542	76.4469
A0A0G2JVQ1;Q5BJT9	13	1	72.3104	0.000105304	3.69652	Control	Metabolic Syndrome	Creatine kinase S-type, mitochondrial OS=Rattus norvegicus GN=Ckmt2 PE=1 SV=1	423.305	326.521	406.339	108.403	105.307	99.0606
REVERSE30592	1	1	4.5937	0.000124564	4.4405	Control	Metabolic Syndrome	Reversed Sequence 30592	362.179	379.485	367.79	86.9793	67.804	95.0656
B1WCA0	2	2	8.2453	0.000133752	2.42955	Control	Metabolic Syndrome	Ppm1d protein OS=Rattus norvegicus GN=Ppm1d PE=2 SV=1	1603.73	1706.1	1643.52	740.911	605.97	691.912
Q8R4R9	1	1	5.8248	0.000136171	7.98606	Metabolic Syndrome	Control	Protein phosphatase 1 regulatory subunit 14C OS=Rattus norvegicus GN=Ppp1r14c PE=1 SV=1	202.163	247.531	302.601	1708.54	2304.38	1994.95
P20788	8	7	63.0077	0.000148933	1.50936	Control	Metabolic Syndrome	Cytochrome b-c1 complex subunit Rieske, mitochondrial OS=Rattus norvegicus GN=Uqcrfs1 PE=1 SV=2	11529.7	12441.6	12203	8175.54	8088.4	7702.69
Q6QI09;P35435;Q6PCU0	14	13	51.9398	0.000153636	2.20874	Control	Metabolic Syndrome	ATP synthase subunit gamma, mitochondrial OS=Rattus norvegicus GN=Taf3 PE=1 SV=1	2516.95	2575.87	2387.47	1029.9	1122.04	1234.74
Q9QXQ0;A0A0G2K013;A0A0G2K5U9	7	5	35.5446	0.000158839	2.87938	Control	Metabolic Syndrome	Alpha-actinin-4 OS=Rattus norvegicus GN=Actn4 PE=1 SV=2	5016.06	5093.92	4900.32	1767.88	1945.76	1499.41
Q60587;A0A0G2K330	10	9	54.4977	0.000161594	3.97828	Control	Metabolic Syndrome	Trifunctional enzyme subunit beta, mitochondrial OS=Rattus norvegicus GN=Hadhb PE=1 SV=1	3101.02	3326.37	3391.78	915.682	880.436	672.077
Q02253;G3V7J0	3	3	19.0417	0.000162968	6.66466	Control	Metabolic Syndrome	Methylmalonate-semialdehyde dehydrogenase [acylating], mitochondrial OS=Rattus norvegicus GN=Aldh6a1 PE=1 SV=1	1866.83	1845.41	1902.41	272.773	217.474	352.204
REVERSE3859	1	1	5.6483	0.000200602	1.62677	Control	Metabolic Syndrome	Reversed Sequence 3859	2295.6	2586.19	2424.66	1537.5	1464.41	1489.47
B6RK61	31	11	153.288	0.000209436	1.47241	Control	Metabolic Syndrome	Myosin heavy chain 7B OS=Rattus norvegicus GN=Myh7b PE=2 SV=1	12735.7	13820.7	12957.5	8841.14	8751.75	9243.26
F1MA54;Q63065	3	3	15.5905	0.000210233	2.98126	Metabolic Syndrome	Control	[Pyruvate dehydrogenase (acetyl-transferring)] kinase isozyme 1, mitochondrial OS=Rattus norvegicus GN=Pdk1 PE=1 SV=2	510.493	443.725	560.072	1377.63	1645.89	1490.97
P23965;A0A0G2K2R2;Q68G41	2	1	12.2721	0.000226248	6.63473	Control	Metabolic Syndrome	Enoyl-CoA delta isomerase 1, mitochondrial OS=Rattus norvegicus GN=Eci1 PE=1 SV=1	2356.77	2539.7	2358.38	265.572	430.13	397.763
P51868;F1M944	11	11	74.1356	0.000228851	2.45742	Control	Metabolic Syndrome	Calsequestrin-2 OS=Rattus norvegicus GN=Casq2 PE=1 SV=2	5373.47	5233.31	5294.54	2313.16	2296.75	1860.81
G3V7N5;P18886	7	7	39.9054	0.000235648	3.90672	Control	Metabolic Syndrome	Carnitine O-palmitoyltransferase 2, mitochondrial OS=Rattus norvegicus GN=Cpt2 PE=1 SV=1	1805.01	1449.98	1875.2	380.998	440.545	491.629
A0A0G2K7P7;A0A0G2K459	1	1	5.3915	0.000235686	4.97099	Control	Metabolic Syndrome	Mitochondrial carrier 2 OS=Rattus norvegicus GN=Mtch2 PE=1 SV=1	989.441	1298.88	982.657	259.876	195.512	202.626
Q5XI78;D3ZQD3	10	7	62.1921	0.000239197	4.7104	Metabolic Syndrome	Control	2-oxoglutarate dehydrogenase, mitochondrial OS=Rattus norvegicus GN=Ogdh PE=1 SV=1	358.496	244.576	351.95	1457.58	1544.51	1496.45
D3ZAF6	2	2	10.3284	0.000247379	3.83971	Metabolic Syndrome	Control	ATP synthase subunit f, mitochondrial OS=Rattus norvegicus GN=Atp5j2 PE=1 SV=1	317.708	392.135	361.902	1420.41	1549.12	1145.66
Q6AXV4	16	14	120.26	0.000255538	1.92968	Control	Metabolic Syndrome	Sorting and assembly machinery component 50 homolog OS=Rattus norvegicus GN=Samm50 PE=1 SV=1	3705.69	3374.07	3902.18	1875.5	1801.42	2014.14
P63039	4	4	23.9562	0.000269073	2.5863	Metabolic Syndrome	Control	60 kDa heat shock protein, mitochondrial OS=Rattus norvegicus GN=Hspd1 PE=1 SV=1	1028.07	1099.04	1259.45	3165.44	2652.45	2940.8
P11530;Q7TPH3;Q7TPH4	6	4	27.8877	0.000269261	1.92271	Metabolic Syndrome	Control	Dystrophin OS=Rattus norvegicus GN=Dmd PE=1 SV=2	1686.83	1834.83	1726.48	3079.13	3379.53	3632
REVERSE13941	5	4	29.5766	0.00029196	1.72347	Control	Metabolic Syndrome	Reversed Sequence 13941	797.453	834.617	795.472	433.396	503.536	471.585
F1M8F6	66	2	280.061	0.000306075	1.75428	Metabolic Syndrome	Control	Myosin-8 OS=Rattus norvegicus GN=Myh8 PE=3 SV=3	683.964	710.498	661.343	1108.37	1211.84	1286.25
D3ZFQ8;F1LRV6;Q9Z244	22	20	103.307	0.000308417	1.64516	Control	Metabolic Syndrome	Cytochrome c-1 OS=Rattus norvegicus GN=Cyc1 PE=1 SV=3	19653.5	18835.4	20152	11200.2	11699.8	12744.6
Q80W89	1	1	5.4929	0.000310851	3.27926	Control	Metabolic Syndrome	NADH dehydrogenase [ubiquinone] 1 alpha subcomplex subunit 11 OS=Rattus norvegicus GN=Ndufa11 PE=2 SV=1	1399.1	1306.69	1353.46	334.264	459.68	443.908
P46462	4	3	28.9029	0.000314918	3.35106	Metabolic Syndrome	Control	Transitional endoplasmic reticulum ATPase OS=Rattus norvegicus GN=Vcp PE=1 SV=3	1303.15	1841.33	1443.68	5096.04	5342.91	4936.26
Q561S0;A0A1W2Q6F8	32	30	161.609	0.000326903	1.30274	Control	Metabolic Syndrome	NADH dehydrogenase [ubiquinone] 1 alpha subcomplex subunit 10, mitochondrial OS=Rattus norvegicus GN=Ndufa10 PE=1 SV=1	20577	20859.5	19422.7	15587.2	15753	15376.3
Q4G069;A0A0G2K167	2	2	9.2788	0.000334308	2.67162	Control	Metabolic Syndrome	Regulator of microtubule dynamics protein 1 OS=Rattus norvegicus GN=Rmdn1 PE=2 SV=1	910.376	930.982	825.821	283.039	354.439	360.861
Q5BJQ0	1	1	4.1363	0.000354834	6.23268	Metabolic Syndrome	Control	Atypical kinase COQ8A, mitochondrial OS=Rattus norvegicus GN=Coq8a PE=2 SV=1	236.237	196.129	315.871	1719.07	1299.46	1644.99
REVERSE6391	1	1	4.2652	0.000368264	1.8329	Control	Metabolic Syndrome	Reversed Sequence 6391	5688.5	5598	6087.06	2956.14	3463.12	3059.48
B2RYM5	1	1	5.3249	0.000371117	1.78832	Control	Metabolic Syndrome	Lys-63-specific deubiquitinase BRCC36 OS=Rattus norvegicus GN=Brcc3 PE=2 SV=1	1071.86	1072.48	1023.14	626.246	611.621	533.331
P09760	2	2	5.0812	0.000387057	2.30418	Control	Metabolic Syndrome	Tyrosine-protein kinase Fer OS=Rattus norvegicus GN=Fer PE=1 SV=2	1766.97	1645.97	1829.93	659.484	830.863	785.029
O35244	1	1	4.4988	0.000392453	1.92909	Control	Metabolic Syndrome	Peroxiredoxin-6 OS=Rattus norvegicus GN=Prdx6 PE=1 SV=3	749.617	712.802	706.667	333.824	387.988	402.595
A0A0G2JVH4;A0A140TAG5;Q3KR86	29	27	202.924	0.000417941	2.0569	Control	Metabolic Syndrome	MICOS complex subunit MIC60 OS=Rattus norvegicus GN=Immt PE=1 SV=1	18173.3	18071.7	17708.7	8538.78	9853.89	7837.92
P04764;M0R5J4;P07323	6	4	37.4247	0.000436563	2.12599	Control	Metabolic Syndrome	Alpha-enolase OS=Rattus norvegicus GN=Eno1 PE=1 SV=4	911.395	966.335	1061.52	434.463	512.949	435.122
A0A0G2JSP8;P00564	12	12	69.5436	0.000447767	4.35529	Control	Metabolic Syndrome	Creatine kinase M-type OS=Rattus norvegicus GN=Ckm PE=1 SV=1	5985.94	6295.98	6325.3	1656.43	1555.46	1060.43
B5DEL8	8	1	41.2717	0.000468604	1.96933	Control	Metabolic Syndrome	NADH dehydrogenase (Ubiquinone) Fe-S protein 5 OS=Rattus norvegicus GN=Ndufs5 PE=1 SV=1	373.628	376.891	412.106	208.321	175.11	206.936
D3ZZ21	3	3	27.3432	0.000485075	1.46625	Control	Metabolic Syndrome	NADH dehydrogenase (Ubiquinone) 1 beta subcomplex, 6 (Predicted) OS=Rattus norvegicus GN=Ndufb6 PE=1 SV=1	4086.04	4404.46	4336.86	2966.02	3028.91	2753.51
E9PU13	1	1	5.3993	0.000488668	25.2345	Metabolic Syndrome	Control	Sorting nexin 4 OS=Rattus norvegicus GN=Snx4 PE=1 SV=1	69.2462	118.392	40.2753	1905.59	1676.92	2168.78
P00406	28	24	168.425	0.000535367	1.12933	Metabolic Syndrome	Control	Cytochrome c oxidase subunit 2 OS=Rattus norvegicus GN=Mtco2 PE=1 SV=3	95499.1	94402.4	94903.6	108612	108262	104764
B5DEH2;B1WBY7	6	5	38.8382	0.000536836	4.04195	Control	Metabolic Syndrome	Erlin-2 OS=Rattus norvegicus GN=Erlin2 PE=1 SV=1	877.893	824.617	879.767	273.071	172.261	193.538
P06685;P06687	10	4	55.2141	0.000539972	1.37729	Control	Metabolic Syndrome	Sodium/potassium-transporting ATPase subunit alpha-1 OS=Rattus norvegicus GN=Atp1a1 PE=1 SV=1	49060.2	50238	51062.1	34417	36666.7	38087.6
P23928	4	4	28.5109	0.000546247	1.58915	Control	Metabolic Syndrome	Alpha-crystallin B chain OS=Rattus norvegicus GN=Cryab PE=1 SV=1	2256.91	2076.06	2274.46	1484.32	1321.28	1352.24
P11507-2;A0A0G2K9N9;D3ZHJ6;G3V9U7;P11507;P18596;P18596-2;Q64578	41	37	202.598	0.000598368	5.6497	Control	Metabolic Syndrome	Isoform 2 of Sarcoplasmic/endoplasmic reticulum calcium ATPase 2 OS=Rattus norvegicus GN=Atp2a2	10673.8	11082.8	10953.5	2612.89	1758.62	1418.21
P02563	410	3	2175.72	0.000622221	1.83993	Metabolic Syndrome	Control	Myosin-6 OS=Rattus norvegicus GN=Myh6 PE=1 SV=2	2561.69	3146.77	2679.22	5228.3	5088.47	5115.96
Q9Z2L0	39	35	176.975	0.000674015	1.46271	Control	Metabolic Syndrome	Voltage-dependent anion-selective channel protein 1 OS=Rattus norvegicus GN=Vdac1 PE=1 SV=4	25594.7	25692	23115	17611.8	16739.9	16513.7
B2RYS8	5	5	17.4214	0.000693102	1.81127	Control	Metabolic Syndrome	NADH dehydrogenase [ubiquinone] 1 beta subcomplex subunit 8, mitochondrial OS=Rattus norvegicus GN=Ndufb8 PE=1 SV=1	3219.21	3486.03	3350.74	1943.62	1967.74	1640.54
Q5RK08	1	1	5.2563	0.000724688	5.8346	Control	Metabolic Syndrome	Glioblastoma amplified sequence OS=Rattus norvegicus GN=Nipsnap2 PE=1 SV=1	555.934	488.384	546.153	118.417	62.1578	92.0185
P15651;Q6IMX3	5	5	28.0017	0.000749944	1.1773	Control	Metabolic Syndrome	Short-chain specific acyl-CoA dehydrogenase, mitochondrial OS=Rattus norvegicus GN=Acads PE=1 SV=2	10817.1	11448	11186.8	9395.23	9585.79	9433.15
Q3SWT0	1	1	10.1898	0.000753127	4.35044	Control	Metabolic Syndrome	Platelet endothelial cell adhesion molecule OS=Rattus norvegicus GN=Pecam1 PE=1 SV=1	859.501	743.708	1011.57	249.244	157.51	194.285
P19234	17	15	96.6765	0.000763096	1.37801	Control	Metabolic Syndrome	NADH dehydrogenase [ubiquinone] flavoprotein 2, mitochondrial OS=Rattus norvegicus GN=Ndufv2 PE=1 SV=2	17602.1	17620.1	18750.2	12345.5	13482.9	13338.7
P28064	3	1	9.5255	0.000766888	2.20568	Control	Metabolic Syndrome	Proteasome subunit beta type-8 OS=Rattus norvegicus GN=Psmb8 PE=1 SV=3	151.065	152.592	142.873	78.5974	64.7332	59.1151
Q9R1Z0;A0A0G2JSR0;Q9R1Z0-2	16	10	93.068	0.000798056	3.18002	Control	Metabolic Syndrome	Voltage-dependent anion-selective channel protein 3 OS=Rattus norvegicus GN=Vdac3 PE=1 SV=2	6994.98	6449.31	6042.4	1942.18	2520.27	1665.39
P10860	2	2	18.97	0.000811462	2.66749	Metabolic Syndrome	Control	Glutamate dehydrogenase 1, mitochondrial OS=Rattus norvegicus GN=Glud1 PE=1 SV=2	166.164	131.186	168.052	360.349	420.132	460.971
Q9WVC1;F1MA79	3	3	14.4692	0.000818525	2.7355	Control	Metabolic Syndrome	Slit homolog 2 protein (Fragment) OS=Rattus norvegicus GN=Slit2 PE=1 SV=3	676.494	811.905	861.698	278.048	248.934	332.129
F1LN88;P11884	9	9	56.2625	0.000831887	5.08073	Control	Metabolic Syndrome	Aldehyde dehydrogenase, mitochondrial OS=Rattus norvegicus GN=Aldh2 PE=1 SV=2	1636.7	1729.05	1802.76	230.505	417.844	368.927
P63018;D4A4S3;F1LZI1;M0R8M9;M0RCB1;P14659	6	3	33.8842	0.000839721	1.23312	Control	Metabolic Syndrome	Heat shock cognate 71 kDa protein OS=Rattus norvegicus GN=Hspa8 PE=1 SV=1	8153.7	7855.89	7718.64	6267.41	6350.33	6624.62
REVERSE2365	2	2	10.185	0.000855251	1.61533	Control	Metabolic Syndrome	Reversed Sequence 2365	2214.6	2268.77	2415.75	1296.5	1459.37	1515.16
D3ZCZ9;P52504	4	3	13.0055	0.000912126	1.7423	Control	Metabolic Syndrome	NADH dehydrogenase [ubiquinone] iron-sulfur protein 6, mitochondrial OS=Rattus norvegicus GN=LOC100912599 PE=1 SV=1	775.343	679.592	649.746	416.36	376.114	415.519
REVERSE24163	3	2	17.9446	0.000920021	79.6435	Control	Metabolic Syndrome	Reversed Sequence 24163	1040.49	1094.47	1015.42	7.79184	4.50836	27.2559
REVERSE11318	2	1	9.7975	0.000932343	Infinity	Control	Metabolic Syndrome	Reversed Sequence 11318	103.133	824.622	106.344	0	0	0
D3ZE15;F1LZC5	16	14	83.9112	0.000963393	1.83492	Control	Metabolic Syndrome	NADH dehydrogenase [ubiquinone] 1 alpha subcomplex subunit 13-like OS=Rattus norvegicus GN=Ndufa13 PE=1 SV=1	7542.72	7832.86	8183.38	4512.33	4592.25	3734.63
Q6P0K8	4	2	17.7424	0.000971158	1.70026	Metabolic Syndrome	Control	Junction plakoglobin OS=Rattus norvegicus GN=Jup PE=1 SV=1	661.478	684.702	590.94	1081.02	1185.64	1026.94
B2RYS2	6	6	48.3628	0.00101863	1.48915	Control	Metabolic Syndrome	Cytochrome b-c1 complex subunit 7 OS=Rattus norvegicus GN=Uqcrb PE=1 SV=1	4482.29	4642.12	4290.15	2786.31	3015.56	3206.32
REVERSE14579	2	1	8.3411	0.0010411	17.1553	Control	Metabolic Syndrome	Reversed Sequence 14579	1048.6	1225.64	1077.62	36.636	45.6784	113.069
P10888	31	28	144.007	0.00110603	1.33035	Control	Metabolic Syndrome	Cytochrome c oxidase subunit 4 isoform 1, mitochondrial OS=Rattus norvegicus GN=Cox4i1 PE=1 SV=1	19535.3	20542.2	19638.5	14986.7	14170.8	15729.9
P13803	6	6	35.4583	0.00115525	4.42474	Control	Metabolic Syndrome	Electron transfer flavoprotein subunit alpha, mitochondrial OS=Rattus norvegicus GN=Etfa PE=1 SV=4	4158.81	4284.18	4067.38	635	1124.13	1068.23
D3ZS58	2	1	13.2495	0.00117459	3.66212	Control	Metabolic Syndrome	NADH dehydrogenase [ubiquinone] 1 alpha subcomplex subunit 2 OS=Rattus norvegicus GN=Ndufa2 PE=1 SV=1	972.19	963.108	1012.75	255.22	201.005	348.785
P12007	2	1	14.6328	0.00118584	204.878	Control	Metabolic Syndrome	Isovaleryl-CoA dehydrogenase, mitochondrial OS=Rattus norvegicus GN=Ivd PE=1 SV=2	240.157	201.478	289.975	3.57095	0	0
F1LWG8	11	10	56.7344	0.00120341	1.36662	Control	Metabolic Syndrome	Sarcalumenin OS=Rattus norvegicus GN=Srl PE=1 SV=3	3194.76	2968.88	2831.15	2209.54	2238.53	2133.68
P14408-2;P14408;Q5M964	6	5	37.5078	0.00122663	1.92611	Control	Metabolic Syndrome	Isoform Cytoplasmic of Fumarate hydratase, mitochondrial OS=Rattus norvegicus GN=Fh	1375.64	1655.05	1504.51	819.723	840.748	694.112
Q4QRB4	3	1	18.7753	0.00123732	9.87738	Control	Metabolic Syndrome	Tubulin beta-3 chain OS=Rattus norvegicus GN=Tubb3 PE=1 SV=1	140.043	85.8074	183.932	9.67832	15.1882	16.6203
Q9QZ76	5	5	32.3742	0.00131835	2.1062	Control	Metabolic Syndrome	Myoglobin OS=Rattus norvegicus GN=Mb PE=1 SV=3	2456.58	1872.37	2173.67	935.285	1103.95	1048.14
P19511	4	4	33.6862	0.00135123	11.1244	Control	Metabolic Syndrome	ATP synthase F(0) complex subunit B1, mitochondrial OS=Rattus norvegicus GN=Atp5f1 PE=1 SV=1	887.11	958.967	1012.74	89.4902	43.2888	124.208
D3ZKZ5;A0A0G2JZ65;B5DEI8	3	2	14.9255	0.00138008	1.95924	Control	Metabolic Syndrome	Tuftelin 1 OS=Rattus norvegicus GN=Tuft1 PE=4 SV=1	578.558	567.866	596.885	267.08	274.202	348.505
Q99P74	1	1	5.2845	0.00143199	341.473	Metabolic Syndrome	Control	Ras-related protein Rab-27B OS=Rattus norvegicus GN=Rab27b PE=2 SV=3	5.62067	0	0	613.926	632.081	673.299
REVERSE7618	1	1	5.6226	0.00154367	1.85255	Control	Metabolic Syndrome	Reversed Sequence 7618	998.843	1071.83	1070.87	603.795	481.348	610.652
B2RYT7	2	2	8.7552	0.00160682	2.99171	Control	Metabolic Syndrome	Haloacid dehalogenase-like hydrolase domain-containing 3 OS=Rattus norvegicus GN=Hdhd3 PE=1 SV=1	1000.45	720.338	637.973	250.391	287.449	250.59
Q5SGE0;F1LM33	2	1	9.9819	0.00161144	3.87758	Metabolic Syndrome	Control	Leucine-rich PPR motif-containing protein, mitochondrial OS=Rattus norvegicus GN=Lrpprc PE=1 SV=1	290.534	232.306	358.861	1157.44	1373.21	888.23
Q75Q40;G3V8F5	2	2	12.4197	0.00171939	12.2761	Control	Metabolic Syndrome	Mitochondrial import receptor subunit TOM40 homolog OS=Rattus norvegicus GN=Tomm40 PE=1 SV=1	364.603	312.728	361.616	20.2564	15.385	48.99
Q9Z1P2;Q6GMN8;Q6T487	7	2	40.3186	0.00182037	1.63765	Control	Metabolic Syndrome	Alpha-actinin-1 OS=Rattus norvegicus GN=Actn1 PE=1 SV=1	896.796	949.706	1018.98	595.718	522.273	631.761
P05503	1	1	6.6502	0.00186336	2.75647	Control	Metabolic Syndrome	Cytochrome c oxidase subunit 1 OS=Rattus norvegicus GN=Mtco1 PE=2 SV=3	1488.55	1595.28	1434.82	612.647	407.614	619.025
P21396;G3V9Z3	5	4	30.557	0.00212836	3.94694	Control	Metabolic Syndrome	Amine oxidase [flavin-containing] A OS=Rattus norvegicus GN=Maoa PE=1 SV=1	1027.18	825.215	901.884	216.42	316.357	165.05
D4A3V2	13	13	78.4796	0.0021565	2.08523	Control	Metabolic Syndrome	NADH dehydrogenase [ubiquinone] 1 alpha subcomplex subunit 6 OS=Rattus norvegicus GN=Ndufa6 PE=1 SV=1	3324.09	3412.85	3060.1	1393.29	1895.13	1409.89
P00884;Q66HT1	1	1	5.0686	0.00221646	35.4464	Control	Metabolic Syndrome	Fructose-bisphosphate aldolase B OS=Rattus norvegicus GN=Aldob PE=1 SV=2	149.878	100.723	142.87	4.14421	6.08736	0.868858
P50339	1	1	5.0206	0.00223567	2.10891	Control	Metabolic Syndrome	Chymase OS=Rattus norvegicus GN=Cma1 PE=2 SV=1	1222.72	1206.24	1398.45	687.347	630.998	496.538
B2GV06	7	6	47.3089	0.0023596	34.1738	Control	Metabolic Syndrome	Succinyl-CoA:3-ketoacid coenzyme A transferase 1, mitochondrial OS=Rattus norvegicus GN=Oxct1 PE=1 SV=1	1140.71	1723.74	1437.67	11.8132	71.0871	42.9888
REVERSE19598	2	2	9.9497	0.002374	1.70255	Control	Metabolic Syndrome	Reversed Sequence 19598	769.19	803.057	762.652	391.113	503.817	476.485
P12075	12	11	59.4574	0.00242845	1.42347	Control	Metabolic Syndrome	Cytochrome c oxidase subunit 5B, mitochondrial OS=Rattus norvegicus GN=Cox5b PE=1 SV=2	7794.01	8153.81	7945.99	5728.19	5062.29	5995.08
D4A4P3;M0RA24	2	2	13.3563	0.00252208	2.03372	Control	Metabolic Syndrome	NADH:ubiquinone oxidoreductase subunit B3 OS=Rattus norvegicus GN=Ndufb3 PE=1 SV=1	1433.15	1618.1	1519.44	800.702	607.721	839.03
Q3T1K5	3	3	16.1041	0.002603	2.36947	Metabolic Syndrome	Control	F-actin-capping protein subunit alpha-2 OS=Rattus norvegicus GN=Capza2 PE=1 SV=1	344.227	408.307	397.661	994.079	711.512	1019.77
Q5RJN0	6	3	29.7379	0.0026484	2.55846	Control	Metabolic Syndrome	NADH dehydrogenase (Ubiquinone) Fe-S protein 7 OS=Rattus norvegicus GN=Ndufs7 PE=1 SV=1	1254.19	1218.77	1334.56	471.362	386.874	629.969
B1WBL5	2	2	9.6726	0.00276429	14.7863	Control	Metabolic Syndrome	Cilia and flagella-associated protein 52 OS=Rattus norvegicus GN=Cfap52 PE=2 SV=1	670.418	647.86	715.006	39.6122	80.1621	17.7368
Q6AY10	1	1	4.6678	0.00294537	5.21872	Metabolic Syndrome	Control	Gasdermin domain-containing protein RGD1359449 OS=Rattus norvegicus GN=RGD1359449 PE=2 SV=1	150.265	74.7831	132.743	696.019	714.096	457.099
G3V7C6;B4F7C2;P69897;P69897-2;P85108;Q3KRE8;Q4QQV0;Q6P9T8	4	1	24.6888	0.00301454	12.504	Control	Metabolic Syndrome	Tubulin beta chain OS=Rattus norvegicus GN=Tubb4b PE=1 SV=2	118.375	90.7601	152.552	4.55487	17.1019	7.26885
P85125;G3V8L9	2	2	10.9192	0.00332857	2.20126	Metabolic Syndrome	Control	Caveolae-associated protein 1 OS=Rattus norvegicus GN=Cavin1 PE=1 SV=1	252.151	357.477	254.442	566.659	682.125	653.261
P10817;G3V8M4	1	1	7.0446	0.00341962	768.393	Metabolic Syndrome	Control	Cytochrome c oxidase subunit 6A2, mitochondrial (Fragment) OS=Rattus norvegicus GN=Cox6a2 PE=1 SV=3	0	25.9163	0	6251.08	6948.84	6713.96
A0A0G2K7K2;Q9JM53	3	2	16.0672	0.00355137	4.99917	Metabolic Syndrome	Control	Apoptosis-inducing factor 1, mitochondrial OS=Rattus norvegicus GN=Aifm1 PE=1 SV=1	568.963	460.669	469.873	3031.9	3013.29	1451.09
P00762	1	1	15.0902	0.00401595	1.76458	Control	Metabolic Syndrome	Anionic trypsin-1 OS=Rattus norvegicus GN=Prss1 PE=1 SV=1	8797.74	9438.56	9128.58	5363.95	5873.26	4270.64
A0A0G2JUG1	15	3	65.1263	0.00423535	1.40184	Control	Metabolic Syndrome	Predicted gene 5414 OS=Rattus norvegicus GN=Gm5414 PE=3 SV=1	3477.43	3501.73	3631.75	2711.05	2607.05	2251.18
P15429	3	2	18.0538	0.00460939	2.00928	Metabolic Syndrome	Control	Beta-enolase OS=Rattus norvegicus GN=Eno3 PE=1 SV=3	316.672	378.735	409.099	609.795	834.855	774.616
P02091;A0A0G2JSW3;A0A0G2JTW9;P11517;Q62669	7	6	43.0347	0.00463788	3.60493	Control	Metabolic Syndrome	Hemoglobin subunit beta-1 OS=Rattus norvegicus GN=Hbb PE=1 SV=3	919.688	850.872	891.731	368.576	173.507	196.43
A0A0G2JZJ9	9	2	40.8623	0.00474561	1.75812	Control	Metabolic Syndrome	Uncharacterized protein OS=Rattus norvegicus PE=4 SV=1	3407.66	3176.44	3560.64	2086.33	1576.72	2107.19
B1WC61	1	1	5.0781	0.00536635	14.1588	Control	Metabolic Syndrome	Acad9 protein OS=Rattus norvegicus GN=Acad9 PE=1 SV=1	468.233	430.395	440.778	8.96669	47.1841	38.4484
P31044	2	2	10.9519	0.00601008	12.0361	Control	Metabolic Syndrome	Phosphatidylethanolamine-binding protein 1 OS=Rattus norvegicus GN=Pebp1 PE=1 SV=3	263.633	156.4	190.825	5.48115	19.1975	26.0734
A0A0G2K9I7;A0A0G2JUB9;A0A0G2JUT5;A0A0G2JVM0;P0C2X9	1	1	5.4697	0.00611486	75.7475	Control	Metabolic Syndrome	Delta-1-pyrroline-5-carboxylate dehydrogenase, mitochondrial OS=Rattus norvegicus GN=Aldh4a1 PE=1 SV=1	213.846	82.595	207.739	0	0	6.65607
REVERSE11119	2	2	8.8498	0.00612009	1.14631	Metabolic Syndrome	Control	Reversed Sequence 11119	1491.83	1482.51	1603.84	1730.69	1751.15	1766.15
F1LZZ1	1	1	4.4293	0.00612795	37.6102	Control	Metabolic Syndrome	WD repeat domain 38 OS=Rattus norvegicus GN=Wdr38 PE=1 SV=2	112.981	79.4508	131.655	2.84557	5.77141	0
P18163	4	4	22.285	0.00626636	7.62289	Control	Metabolic Syndrome	Long-chain-fatty-acid--CoA ligase 1 OS=Rattus norvegicus GN=Acsl1 PE=1 SV=1	734.616	795.357	687.09	168.052	82.9115	39.8792
O54937;G3V778	2	1	8.85	0.00659018	48.129	Control	Metabolic Syndrome	[Pyruvate dehydrogenase (acetyl-transferring)] kinase isozyme 4, mitochondrial OS=Rattus norvegicus GN=Pdk4 PE=1 SV=1	110.429	58.9287	107.081	0	0	5.74369
Q5U1Z9	2	1	12.8189	0.00670907	2.58981	Control	Metabolic Syndrome	Metaxin 2 OS=Rattus norvegicus GN=Mtx2 PE=1 SV=1	550.49	661.254	487.687	255.609	153.06	247.53
P53534;G3V6Y6	5	2	25.3592	0.00688596	9.08527	Control	Metabolic Syndrome	Glycogen phosphorylase, brain form (Fragment) OS=Rattus norvegicus GN=Pygb PE=1 SV=3	421.94	319.45	432.219	54.0296	60.3815	14.766
Q920L2	8	5	45.7807	0.00724191	2.91284	Metabolic Syndrome	Control	Succinate dehydrogenase [ubiquinone] flavoprotein subunit, mitochondrial OS=Rattus norvegicus GN=Sdha PE=1 SV=1	741.072	540.792	696.885	1290.73	2188.96	2284.09
B0BMW2;O70351	2	2	13.3099	0.00778757	55.0468	Control	Metabolic Syndrome	3-hydroxyacyl-CoA dehydrogenase type-2 OS=Rattus norvegicus GN=Hsd17b10 PE=1 SV=1	301.709	266.158	317.805	3.24053	12.8489	0
D4A8Z2;A0A096MIY7;A0A096MJ39;A0A096MJJ0;A0A0G2JYC5;F7F5B5;Q07969;Q6IMX5	3	2	19.1428	0.00793887	1.80882	Control	Metabolic Syndrome	Platelet glycoprotein 4 OS=Rattus norvegicus GN=RGD1565355 PE=3 SV=3	985.712	952.568	761.556	571.879	501.17	419.542
Q7TQ16	5	5	21.9398	0.00813522	1.27463	Control	Metabolic Syndrome	Cytochrome b-c1 complex subunit 8 OS=Rattus norvegicus GN=Uqcrq PE=3 SV=1	2058.72	2221.65	2212.36	1554.55	1756.77	1782.48
REVERSE10047	1	1	5.1591	0.00836306	30.2734	Metabolic Syndrome	Control	Reversed Sequence 10047	0	0	5.32504	49.4762	65.9931	45.7374
Q99NA5;F1LNF7	3	3	16.4701	0.00868279	2.28161	Control	Metabolic Syndrome	Isocitrate dehydrogenase [NAD] subunit alpha, mitochondrial OS=Rattus norvegicus GN=Idh3a PE=1 SV=1	2058.89	1780.03	2157.9	1162.32	654.358	811.65
P04642	1	1	5.0228	0.00873535	5.00018	Control	Metabolic Syndrome	L-lactate dehydrogenase A chain OS=Rattus norvegicus GN=Ldha PE=1 SV=1	1543.47	1406.67	1578.85	536.953	164.409	204.405
P11240	11	9	64.821	0.00942086	1.18615	Control	Metabolic Syndrome	Cytochrome c oxidase subunit 5A, mitochondrial OS=Rattus norvegicus GN=Cox5a PE=1 SV=1	7712.52	8164.63	7986.76	6442.21	6528.79	7147.8
REVERSE668	3	1	14.1415	0.00979611	4.64772	Metabolic Syndrome	Control	Reversed Sequence 668	689.418	494.93	213.243	2178.94	1930.88	2385.79
G3V9U2;A0A0G2K642;P13437	11	9	73.8573	0.0100839	4.19146	Control	Metabolic Syndrome	3-ketoacyl-CoA thiolase, mitochondrial OS=Rattus norvegicus GN=Acaa2 PE=1 SV=3	4171.49	4283.53	4226.5	1283.7	1271.3	470.565
D4A0T0	16	16	62.2172	0.0102328	1.18204	Control	Metabolic Syndrome	NADH:ubiquinone oxidoreductase subunit B10 OS=Rattus norvegicus GN=Ndufb10 PE=1 SV=1	24540.9	24084.8	25510.1	22238.7	20544.1	19935.8
REVERSE19942	2	1	16.0688	0.0107793	1.24022	Control	Metabolic Syndrome	Reversed Sequence 19942	14080.8	12721.3	13570.7	11377.3	11112.5	10063.2
REVERSE29606;REVERSE1463	2	1	16.3928	0.0113824	54.138	Metabolic Syndrome	Control	Reversed Sequence 29606	0	0	17.3038	337.104	268.204	331.483
D4A0G7	2	1	10.9655	0.0124863	48.1535	Metabolic Syndrome	Control	RAB37, member RAS oncogene family OS=Rattus norvegicus GN=Rab37 PE=4 SV=1	9.77064	26.5134	17.3027	1096.62	123.085	1360.69
Q5XIC0	1	1	4.4356	0.0128178	14.0017	Control	Metabolic Syndrome	Enoyl-CoA delta isomerase 2, mitochondrial OS=Rattus norvegicus GN=Eci2 PE=1 SV=1	556.677	552.581	605.653	95.494	19.3873	7.598
P10719;G3V6D3	62	54	330.864	0.0142978	1.04536	Metabolic Syndrome	Control	ATP synthase subunit beta, mitochondrial OS=Rattus norvegicus GN=Atp5b PE=1 SV=2	36588.4	37734	37720.3	38825	39264.6	39036
P08503;G3V796	3	3	16.9551	0.0145147	3.55701	Control	Metabolic Syndrome	Medium-chain specific acyl-CoA dehydrogenase, mitochondrial OS=Rattus norvegicus GN=Acadm PE=1 SV=1	1237.39	1261.98	1312.42	226.999	224.901	619.728
REVERSE4963	1	1	4.1445	0.0148365	1.40768	Control	Metabolic Syndrome	Reversed Sequence 4963	1501.44	1249.04	1392.04	1057.54	859.949	1025.32
Q9Z1E1;Q9Z1E1-2	2	2	11.1696	0.0165668	2.03587	Control	Metabolic Syndrome	Flotillin-1 OS=Rattus norvegicus GN=Flot1 PE=2 SV=2	233.614	196.412	267.688	146.727	84.2291	111.754
P07943	3	3	15.4266	0.0176073	4.44738	Control	Metabolic Syndrome	Aldose reductase OS=Rattus norvegicus GN=Akr1b1 PE=1 SV=3	501.299	623.78	557.989	159.311	47.7649	171.365
P11960;F7EV94	2	1	14.6487	0.0176832	5.36372	Control	Metabolic Syndrome	2-oxoisovalerate dehydrogenase subunit alpha, mitochondrial (Fragment) OS=Rattus norvegicus GN=Bckdha PE=1 SV=1	357.397	339.032	405.885	96.8092	22.0703	86.6336
P48500;A0A0G2JWJ4;A0A0G2JWU1	1	1	7.0422	0.0176835	45.9125	Control	Metabolic Syndrome	Triosephosphate isomerase OS=Rattus norvegicus GN=Tpi1 PE=1 SV=2	543.798	640.952	534.881	37.4545	0	0
P11951	5	5	23.0028	0.0187915	1.53623	Control	Metabolic Syndrome	Cytochrome c oxidase subunit 6C-2 OS=Rattus norvegicus GN=Cox6c2 PE=1 SV=3	3282.52	3489.31	3328.47	1789.86	2656.49	2128.38
P14604	5	4	31.104	0.0190088	1.10778	Metabolic Syndrome	Control	Enoyl-CoA hydratase, mitochondrial OS=Rattus norvegicus GN=Echs1 PE=1 SV=1	22563.4	22987.9	22910.1	24418.3	26592.7	24829.3
Q5XI32;A0A0G2JYB1	2	1	9.3005	0.0197344	814.484	Metabolic Syndrome	Control	F-actin-capping protein subunit beta OS=Rattus norvegicus GN=Capzb PE=1 SV=1	0	7.15233	4.30922	131.81	348.126	8855.31
M0R7G4;M0R7V3	1	1	5.9309	0.0199507	21.5967	Control	Metabolic Syndrome	MICOS complex subunit OS=Rattus norvegicus GN=Apoo PE=1 SV=2	80.3237	57.1863	119.008	11.8777	0	0
P07483	3	3	16.8641	0.0206917	13.5763	Control	Metabolic Syndrome	Fatty acid-binding protein, heart OS=Rattus norvegicus GN=Fabp3 PE=1 SV=2	742.848	681.88	715.525	70.5061	80.8677	6.27196
G3V7Y3;P35434	1	1	5.4413	0.0209471	32.6938	Control	Metabolic Syndrome	ATP synthase subunit delta, mitochondrial OS=Rattus norvegicus GN=Atp5d PE=1 SV=1	411.772	372.589	288.389	0	0	32.8121
P08461	11	11	70.2013	0.0228782	1.49896	Metabolic Syndrome	Control	Dihydrolipoyllysine-residue acetyltransferase component of pyruvate dehydrogenase complex, mitochondrial OS=Rattus norvegicus GN=Dlat PE=1 SV=3	7849.34	9366.92	8618.96	13852.1	14355.9	10518
A0A0G2K3P2;Q4QR78	2	2	10.189	0.0234624	3.83817	Metabolic Syndrome	Control	Zinc finger, B-box domain-containing OS=Rattus norvegicus GN=Zbbx PE=4 SV=1	3058.74	2992.48	3380.32	6619.81	8897.7	20682.3
A0A0G2K2A8;D3ZMT4	3	2	11.2032	0.0236361	5.72614	Metabolic Syndrome	Control	Histidine decarboxylase OS=Rattus norvegicus GN=Hdc PE=4 SV=1	287.401	290.933	211.027	1962.02	537.357	2020.61
A0A096MIZ7;A0A0G2K6R3;M0R9N4;Q4V7F0	1	1	4.4775	0.0239178	22.2382	Control	Metabolic Syndrome	Tetratricopeptide repeat protein 23 (Fragment) OS=Rattus norvegicus GN=Ttc23 PE=4 SV=1	145.657	224.561	153.467	0.0829728	23.466	0
Q5I0F1;G3V696	3	2	14.8489	0.0262874	1.18143	Control	Metabolic Syndrome	BRCA1-A complex subunit Abraxas 1 OS=Rattus norvegicus GN=ABRAXAS1 PE=1 SV=1	1289.53	1416.25	1329.63	1214.63	1057.39	1143.67
REVERSE21409	2	2	8.9144	0.0276461	1.37352	Control	Metabolic Syndrome	Reversed Sequence 21409	1205.5	1461.21	1361.95	1082.19	1011.5	839.406
Q6I8Q6;A9UMV8;D3ZVK7;D4ACV3;G3V9C0;M0RCL5;M0RDM4;P02262;P0C169;P0C170;P0CC09;Q00728;Q4FZT6;Q64598	3	2	15.5961	0.0323553	3.5546	Metabolic Syndrome	Control	Histone H2A OS=Rattus norvegicus GN=Hist1h2af PE=3 SV=1	362.899	497.301	408.608	2083.23	672.981	1753.9
REVERSE6326	3	2	13.9436	0.0344729	2.2307	Control	Metabolic Syndrome	Reversed Sequence 6326	1502.2	1170.72	1530.59	759.388	771.12	353.888
REVERSE17631	2	2	10.7048	0.0345373	1.43843	Metabolic Syndrome	Control	Reversed Sequence 17631	2008.68	2183.26	1850.2	2337.77	3146.05	3207.36
P07633;Q68FZ8	1	1	5.622	0.0377759	27.5322	Control	Metabolic Syndrome	Propionyl-CoA carboxylase beta chain, mitochondrial OS=Rattus norvegicus GN=Pccb PE=2 SV=1	577.733	790.455	463.191	39.8095	26.7083	0
P41350;P41350-2;Q2IBC6	3	1	20.7682	0.0387513	1.16146	Control	Metabolic Syndrome	Caveolin-1 OS=Rattus norvegicus GN=Cav1 PE=1 SV=3	535.277	546.044	467.949	447.828	441.813	444.254
D3ZDE7	2	1	9.6367	0.0407447	13.5638	Metabolic Syndrome	Control	Primary cilia formation OS=Rattus norvegicus GN=Pifo PE=4 SV=1	10.9982	14.4872	0	81.9014	115.683	148.094
A0A0U1RRQ1;G3V9S6	1	1	7.3706	0.043261	16.0133	Control	Metabolic Syndrome	NADH:ubiquinone oxidoreductase subunit A1 OS=Rattus norvegicus GN=Ndufa1 PE=1 SV=1	204.443	201.252	300.795	32.0376	12.0815	0
Q9JJW3	2	1	11.5358	0.0460499	1.60716	Control	Metabolic Syndrome	Up-regulated during skeletal muscle growth protein 5 OS=Rattus norvegicus GN=Usmg5 PE=1 SV=1	2372.78	2238.03	2315.88	997.196	1510.3	1802.4
Q63362	4	4	20.0517	0.0491102	1.27931	Metabolic Syndrome	Control	NADH dehydrogenase [ubiquinone] 1 alpha subcomplex subunit 5 OS=Rattus norvegicus GN=Ndufa5 PE=1 SV=3	794.793	707.714	614.538	955.476	936.387	816.49
A0A0G2K8Q8	1	1	8.4696	0.0504611	2.65841	Control	Metabolic Syndrome	Ubiquinol-cytochrome c reductase, complex III subunit X OS=Rattus norvegicus GN=Uqcr10 PE=1 SV=1	10181.6	8742.07	9107.91	1388.17	4828.63	4327.7
O88989	5	4	27.4617	0.0506297	1.21343	Metabolic Syndrome	Control	Malate dehydrogenase, cytoplasmic OS=Rattus norvegicus GN=Mdh1 PE=1 SV=3	507.737	576.763	509.288	578.177	658.478	697.303
A0A0G2K4Y1;A0A0G2K5E4;G3V6I5	1	1	5.183	0.0521973	2.84775	Control	Metabolic Syndrome	DnaJ heat shock protein family (Hsp40) member A3 OS=Rattus norvegicus GN=Dnaja3 PE=1 SV=1	474.64	513.602	364.406	177.792	59.444	237.751
REVERSE19897	1	1	5.0696	0.0527327	35.0813	Control	Metabolic Syndrome	Reversed Sequence 19897	3263.89	2840.46	3073.92	0	91.4559	170.173
P48675;Q6P725	3	2	19.614	0.0546302	1.54249	Control	Metabolic Syndrome	Desmin OS=Rattus norvegicus GN=Des PE=1 SV=2	258.96	181.94	225.978	128.082	182.43	121.827
F1LXA0	12	11	60.6421	0.0571092	1.64101	Control	Metabolic Syndrome	NADH dehydrogenase [ubiquinone] 1 alpha subcomplex subunit 12 OS=Rattus norvegicus GN=Ndufa12 PE=1 SV=2	12630.6	9884.68	11269.3	4671.49	7212.36	8703.82
A0A0G2JVL6;F7EXQ7	3	3	32.0207	0.058772	1.08543	Control	Metabolic Syndrome	NADH dehydrogenase [ubiquinone] 1 alpha subcomplex subunit 8 OS=Rattus norvegicus GN=Ndufa8 PE=1 SV=1	8421.68	8268.69	8663.52	8220.78	7476.38	7661.15
Q06647	11	10	47.5285	0.0625241	2.36626	Control	Metabolic Syndrome	ATP synthase subunit O, mitochondrial OS=Rattus norvegicus GN=Atp5o PE=1 SV=1	1251.76	1115.39	1408.33	243.016	923.062	429.465
REVERSE29704	4	2	24.8417	0.0769173	3.13552	Control	Metabolic Syndrome	Reversed Sequence 29704	438.838	380.952	444.632	81.2416	290.946	31.0702
P67779;D3ZFH6	15	14	69.2386	0.0793393	1.1087	Metabolic Syndrome	Control	Prohibitin OS=Rattus norvegicus GN=Phb PE=1 SV=1	2643.17	2675.97	2896.27	3068.12	3191.78	2848.49
Q6UPE1;Q66HF3	4	4	23.8327	0.0799979	1.1185	Control	Metabolic Syndrome	Electron transfer flavoprotein-ubiquinone oxidoreductase, mitochondrial OS=Rattus norvegicus GN=Etfdh PE=1 SV=1	1296.68	1495.2	1326.95	1186.27	1248.6	1247.58
Q5BK63	41	40	224.265	0.0817487	1.35461	Control	Metabolic Syndrome	NADH dehydrogenase [ubiquinone] 1 alpha subcomplex subunit 9, mitochondrial OS=Rattus norvegicus GN=Ndufa9 PE=1 SV=2	20241.1	21236.7	19427.2	11222.1	17135.9	16603.3
P07895	1	1	6.2066	0.0866486	11.5897	Control	Metabolic Syndrome	Superoxide dismutase [Mn], mitochondrial OS=Rattus norvegicus GN=Sod2 PE=1 SV=2	757.218	511.199	733.446	0	41.9864	130.741
P14882;A0A0G2K401;A0A0G2K5P9	4	2	19.4781	0.0903221	1.79701	Control	Metabolic Syndrome	Propionyl-CoA carboxylase alpha chain, mitochondrial OS=Rattus norvegicus GN=Pcca PE=1 SV=3	1559.75	3157.26	2752.85	1119.53	1741.12	1296.18
REVERSE7456	1	1	4.6368	0.0962151	14.1153	Control	Metabolic Syndrome	Reversed Sequence 7456	1566.97	1550.35	1353.42	160.168	0	156.561
P16617	1	1	5.0953	0.0965394	1.21174	Metabolic Syndrome	Control	Phosphoglycerate kinase 1 OS=Rattus norvegicus GN=Pgk1 PE=1 SV=2	882.648	1075.63	915.284	1191.48	1021.37	1269.16
A0A1W2Q6E9;A0A096MK30;O35763	1	1	4.8744	0.108184	8.89206	Metabolic Syndrome	Control	Moesin OS=Rattus norvegicus GN=Msn PE=1 SV=1	60.497	0	111.146	489.502	506.472	530.289
P25809	5	2	31.2594	0.10962	1.51275	Metabolic Syndrome	Control	Creatine kinase U-type, mitochondrial OS=Rattus norvegicus GN=Ckmt1 PE=1 SV=1	1119.64	1123.3	1088.08	1123.02	2014.45	1901.53
REVERSE8451	2	1	9.8805	0.129388	2.01963	Control	Metabolic Syndrome	Reversed Sequence 8451	356.809	211.322	249.539	163.974	53.5129	187.374
REVERSE28181	3	2	15.0398	0.140608	1.95536	Metabolic Syndrome	Control	Reversed Sequence 28181	194.528	189.572	224.463	197.585	564.45	427.922
Q01205;G3V6P2	7	7	44.7275	0.142921	1.16711	Control	Metabolic Syndrome	Dihydrolipoyllysine-residue succinyltransferase component of 2-oxoglutarate dehydrogenase complex, mitochondrial OS=Rattus norvegicus GN=Dlst PE=1 SV=2	4887.18	4965.23	5072.9	4613.81	4629.02	3545.4
Q5RKI3	2	1	10.2256	0.146474	19.5524	Metabolic Syndrome	Control	DNA polymerase lambda OS=Rattus norvegicus GN=Poll PE=2 SV=1	120.586	174.752	224.799	5745.81	4288.23	135.882
P62982;F1LML2;F1LU69;P0CG51;P62986;Q63429	2	2	18.0543	0.154555	1.14259	Control	Metabolic Syndrome	Ubiquitin-40S ribosomal protein S27a OS=Rattus norvegicus GN=Rps27a PE=1 SV=2	3723.58	3320.33	3787.71	3033.03	2872.74	3574.07
B2RYW3	5	4	40.9964	0.167378	1.3745	Control	Metabolic Syndrome	NADH dehydrogenase (Ubiquinone) 1 beta subcomplex, 9 OS=Rattus norvegicus GN=Ndufb9 PE=1 SV=1	4683.64	4499.84	4420.35	2843.55	2292.47	4761.27
Q4FZT0	2	2	12.0909	0.176504	1.49186	Control	Metabolic Syndrome	Stomatin-like protein 2, mitochondrial OS=Rattus norvegicus GN=Stoml2 PE=1 SV=1	374.352	374.822	356.739	313.133	128.891	299.275
REVERSE8423	1	1	5.2151	0.178821	2.81502	Metabolic Syndrome	Control	Reversed Sequence 8423	61.8572	64.7891	64.1746	287.126	196.027	54.0114
F1LN92	3	2	9.9825	0.186444	1.40616	Control	Metabolic Syndrome	AFG3-like matrix AAA peptidase subunit 2 OS=Rattus norvegicus GN=Afg3l2 PE=1 SV=1	263.92	192.616	231.914	156.191	105.872	227.531
P51638	4	3	20.8449	0.212748	1.09333	Control	Metabolic Syndrome	Caveolin-3 OS=Rattus norvegicus GN=Cav3 PE=1 SV=1	652.813	546.546	619.071	574.091	526.284	562.832
Q641Y2	48	44	258.906	0.236165	2.30618	Metabolic Syndrome	Control	NADH dehydrogenase [ubiquinone] iron-sulfur protein 2, mitochondrial OS=Rattus norvegicus GN=Ndufs2 PE=1 SV=1	26164.5	27335.5	25605	86143.1	76416.7	19871
Q5XIF3	9	9	79.9991	0.239037	1.23438	Control	Metabolic Syndrome	NADH dehydrogenase [ubiquinone] iron-sulfur protein 4, mitochondrial OS=Rattus norvegicus GN=Ndufs4 PE=1 SV=1	2648.02	3514.25	2761.66	1823.63	2639.25	2766.57
Q5I0C3;F1LP30	1	1	4.341	0.247668	2.269	Control	Metabolic Syndrome	Methylcrotonoyl-CoA carboxylase subunit alpha, mitochondrial OS=Rattus norvegicus GN=Mccc1 PE=1 SV=1	480.465	978.083	989.816	20.6455	693.509	364.894
D3ZJV4	2	1	9.6844	0.337445	3.46235	Metabolic Syndrome	Control	Fibronectin type III domain-containing 7 OS=Rattus norvegicus GN=Fndc7 PE=4 SV=1	94.0768	30.1067	18.8703	395.989	36.2146	63.1
Q5FVG1	1	1	11.5258	0.389443	1.10648	Control	Metabolic Syndrome	G-protein coupled receptor 157 OS=Rattus norvegicus GN=Gpr157 PE=2 SV=1	364.736	476.101	393.827	371.404	330.202	414.237
REVERSE20295	1	1	5.0956	0.40691	1.03053	Control	Metabolic Syndrome	Reversed Sequence 20295	16866.3	18548.8	17087.9	17312.7	16682.7	16952.4
P12839;G3V7S2;G3V8Q2;P23565	7	2	35.4022	0.421256	1.02525	Control	Metabolic Syndrome	Neurofilament medium polypeptide OS=Rattus norvegicus GN=Nefm PE=1 SV=4	5639.16	5410.04	5543.53	5654.36	5175.74	5353.98
P56741	10	9	55.3691	0.440631	1.08401	Metabolic Syndrome	Control	Myosin-binding protein C, cardiac-type OS=Rattus norvegicus GN=Mybpc3 PE=1 SV=2	3933.44	3633.05	3735.94	4371.91	3431.26	4448.77
D3ZUL3;M0RDR9	11	8	63.9405	0.442757	1.23896	Control	Metabolic Syndrome	Collagen type VI alpha 1 chain OS=Rattus norvegicus GN=Col6a1 PE=1 SV=1	3917.34	4139.37	4231.64	1182.65	4162.18	4573.42
D3ZRN3	38	1	132.667	0.446041	1.11045	Control	Metabolic Syndrome	Actin, beta-like 2 OS=Rattus norvegicus GN=Actbl2 PE=1 SV=1	174.988	151.932	120.027	134.981	133.032	134.478
REVERSE2103	1	1	5.3125	0.551309	1.10784	Control	Metabolic Syndrome	Reversed Sequence 2103	1157.26	1088	810.155	729.594	944.276	1084.11
P17764	9	8	53.9776	0.569608	1.15173	Metabolic Syndrome	Control	Acetyl-CoA acetyltransferase, mitochondrial OS=Rattus norvegicus GN=Acat1 PE=1 SV=1	3453.8	2886.19	2881.75	4153.6	2413.8	4053.51
Q32KK2	1	1	10.6688	0.676503	1.06137	Control	Metabolic Syndrome	Arylsulfatase A OS=Rattus norvegicus GN=Arsa PE=1 SV=1	3315.85	2375.58	2780.72	2393.1	2462.53	3126.64
F1LPV8	4	2	20.6852	0.853485	1.01077	Control	Metabolic Syndrome	Succinate--CoA ligase [GDP-forming] subunit beta, mitochondrial OS=Rattus norvegicus GN=Suclg2 PE=1 SV=2	1460.13	1481.94	1593.6	1310.85	1682.03	1494.45
P09812	8	1	44.7545	0.873936	1.75253	Metabolic Syndrome	Control	Glycogen phosphorylase, muscle form OS=Rattus norvegicus GN=Pygm PE=1 SV=5	406.852	334.887	490.914	110.736	622.767	1426.75
P35171	6	6	35.302	0.904301	1.02845	Metabolic Syndrome	Control	Cytochrome c oxidase subunit 7A2, mitochondrial OS=Rattus norvegicus GN=Cox7a2 PE=1 SV=1	598.669	599.258	653.604	591.495	782.104	530.612
A0A096MKE0	1	1	4.6651	0.923512	9.85369	Metabolic Syndrome	Control	Aspartate-beta-hydroxylase OS=Rattus norvegicus GN=Asph PE=1 SV=1	53.3615	63.3603	42.6493	720.829	849.565	0
F1LPG5;D3ZQH7;D3ZV29;F1M7T1;F1M7Z4	8	7	47.2642	0.93487	1.00276	Control	Metabolic Syndrome	NADH:ubiquinone oxidoreductase subunit B4 OS=Rattus norvegicus GN=Ndufb4 PE=1 SV=1	10403	11158.4	10582.4	10030.6	10464.8	11559.9
P48721;F1M953	13	12	77.636	0.943146	1.04592	Control	Metabolic Syndrome	Stress-70 protein, mitochondrial OS=Rattus norvegicus GN=Hspa9 PE=1 SV=3	1345.78	774.387	1416.55	1269.44	1132.37	979.617
D3ZMG0	4	4	20.3758	0.967788	1.05412	Metabolic Syndrome	Control	Unc-51-like autophagy-activating kinase 1 OS=Rattus norvegicus GN=Ulk1 PE=1 SV=2	609.054	706.55	517.068	398.532	873.472	659.843
REVERSE20918	1	0	5.841			---	---	Reversed Sequence 20918
D4AA54	4	0	16.7588			---	---	Pleckstrin homology, MyTH4 and FERM domain-containing H1 OS=Rattus norvegicus GN=Plekhh1 PE=4 SV=3
REVERSE121	1	0	4.7647			---	---	Reversed Sequence 121
A0A0G2K1V4;F1LRV9	103	0	448.165			---	---	Myosin heavy chain 1 OS=Rattus norvegicus GN=Myh1 PE=1 SV=1
A0A0G2K0F5	103	0	448.053			---	---	Myosin heavy chain 1 OS=Rattus norvegicus GN=Myh1 PE=1 SV=1
Q9JHX4	1	0	5.2214			---	---	Caspase-8 OS=Rattus norvegicus GN=Casp8 PE=1 SV=1
G3V8B0	371	0	2001.84			---	---	Myosin-7 OS=Rattus norvegicus GN=Myh7 PE=1 SV=1
G3V9Y3	2	0	15.0941			---	---	Tetratricopeptide repeat domain 25 OS=Rattus norvegicus GN=Ttc25 PE=1 SV=1
Q68FX0	2	0	15.4579			---	---	Isocitrate dehydrogenase [NAD] subunit beta, mitochondrial OS=Rattus norvegicus GN=Idh3B PE=2 SV=1
Q9QX74-6;M0R5T5;Q9QX74;Q9QX74-2;Q9QX74-3;Q9QX74-4;Q9QX74-5;Q9QX74-7	2	0	9.0797			---	---	Isoform 6 of SH3 and multiple ankyrin repeat domains protein 2 OS=Rattus norvegicus GN=Shank2
REVERSE23464	1	0	4.1861			---	---	Reversed Sequence 23464
P12001;A0A0H2UHS7	1	0	4.5822			---	---	60S ribosomal protein L18 OS=Rattus norvegicus GN=Rpl18 PE=1 SV=2
A0A0G2K7F7;A0A0G2JSQ4;A0A0G2JX64;A0A0G2K2G8;A0A140TAF0;P04692-2;P04692-3;P04692-4;P04692-5;P04692-6;P04692-7;P04692-8;P09495;P58775;P58775-2;Q63607;Q63610;Q63610-2;Q63610-3;Q91XN6;Q923Z2	34	0	150.077			---	---	Tropomyosin alpha-1 chain OS=Rattus norvegicus GN=Tpm1 PE=1 SV=1
A0A0G2JSH5	2	0	10.1728			---	---	Serum albumin OS=Rattus norvegicus GN=Alb PE=1 SV=1
D4A1Q3	2	0	10.4354			---	---	Myb/SANT DNA-binding domain-containing 1 OS=Rattus norvegicus GN=Msantd1 PE=4 SV=2
G3V6E1	85	0	370.228			---	---	Myosin heavy chain 2 OS=Rattus norvegicus GN=Myh2 PE=1 SV=3
REVERSE15515	1	0	11.5194			---	---	Reversed Sequence 15515
REVERSE1175	1	0	4.9922			---	---	Reversed Sequence 1175
Q04631;Q5RKJ4	1	0	5.1149			---	---	Protein farnesyltransferase/geranylgeranyltransferase type-1 subunit alpha OS=Rattus norvegicus GN=Fnta PE=1 SV=1
P97521	1	0	5.1999			---	---	Mitochondrial carnitine/acylcarnitine carrier protein OS=Rattus norvegicus GN=Slc25a20 PE=1 SV=1
P14173	1	0	10.868			---	---	Aromatic-L-amino-acid decarboxylase OS=Rattus norvegicus GN=Ddc PE=1 SV=1
O54748	1	0	5.5291			---	---	Serine/threonine-protein kinase 3 OS=Rattus norvegicus GN=Stk3 PE=1 SV=1
I6L9G3	1	0	10.6824			---	---	WD repeat domain 31 OS=Rattus norvegicus GN=Wdr31 PE=2 SV=1
REVERSE6880	1	0	5.248			---	---	Reversed Sequence 6880
Q4V8G7	1	0	5.8503			---	---	Centromere protein U OS=Rattus norvegicus GN=Cenpu PE=2 SV=1
REVERSE1979	1	0	13.4892			---	---	Reversed Sequence 1979
M0RCR3	1	0	6.133			---	---	Vertebrae development-associated OS=Rattus norvegicus GN=Vrtn PE=4 SV=2
REVERSE24489	1	0	11.5268			---	---	Reversed Sequence 24489
G3V8V3;P09811	7	0	40.8555			---	---	Alpha-1,4 glucan phosphorylase OS=Rattus norvegicus GN=Pygm PE=1 SV=1
REVERSE23724	1	0	6.341			---	---	Reversed Sequence 23724
REVERSE4866	1	0	5.7057			---	---	Reversed Sequence 4866
Q64536;F1LMM8	1	0	5.1943			---	---	[Pyruvate dehydrogenase (acetyl-transferring)] kinase isozyme 2, mitochondrial OS=Rattus norvegicus GN=Pdk2 PE=1 SV=1
REVERSE9758	1	0	11.1526			---	---	Reversed Sequence 9758
P15242	1	0	3.8425			---	---	Testin-2 OS=Rattus norvegicus GN=Testin PE=1 SV=2
REVERSE5805	1	0	9.914			---	---	Reversed Sequence 5805
REVERSE8121	1	0	11.1606			---	---	Reversed Sequence 8121
Q9Z2Y0	1	0	4.7047			---	---	Glycine N-acyltransferase-like protein Keg1 OS=Rattus norvegicus GN=Keg1 PE=1 SV=2
P29266	1	0	5.2138			---	---	3-hydroxyisobutyrate dehydrogenase, mitochondrial OS=Rattus norvegicus GN=Hibadh PE=1 SV=3
REVERSE24973	1	0	5.3672			---	---	Reversed Sequence 24973
REVERSE7937	1	0	4.3517			---	---	Reversed Sequence 7937
REVERSE3997	1	0	4.9646			---	---	Reversed Sequence 3997
A0A0U1RS20;F1MAA7	1	0	5.4996			---	---	Laminin subunit gamma 1 (Fragment) OS=Rattus norvegicus GN=Lamc1 PE=1 SV=1
REVERSE30146	1	0	5.617			---	---	Reversed Sequence 30146

## Sheet: Only ID but not quantified
Accession	Peptide count	Unique peptides	Confidence score	Anova (p)	Max fold change	Highest mean condition	Lowest mean condition	Description	20180517_UDMSE_C_001	20180517_UDMSE_C_002	20180517_UDMSE_C_003	20180517_UDMSE_SM_001	20180517_UDMSE_SM_002	20180517_UDMSE_SM_003
REVERSE20918	1	0	5.841			---	---	Reversed Sequence 20918
D4AA54	4	0	16.7588			---	---	Pleckstrin homology, MyTH4 and FERM domain-containing H1 OS=Rattus norvegicus GN=Plekhh1 PE=4 SV=3
REVERSE121	1	0	4.7647			---	---	Reversed Sequence 121
A0A0G2K1V4;F1LRV9	103	0	448.165			---	---	Myosin heavy chain 1 OS=Rattus norvegicus GN=Myh1 PE=1 SV=1
A0A0G2K0F5	103	0	448.053			---	---	Myosin heavy chain 1 OS=Rattus norvegicus GN=Myh1 PE=1 SV=1
Q9JHX4	1	0	5.2214			---	---	Caspase-8 OS=Rattus norvegicus GN=Casp8 PE=1 SV=1
G3V8B0	371	0	2001.84			---	---	Myosin-7 OS=Rattus norvegicus GN=Myh7 PE=1 SV=1
G3V9Y3	2	0	15.0941			---	---	Tetratricopeptide repeat domain 25 OS=Rattus norvegicus GN=Ttc25 PE=1 SV=1
Q68FX0	2	0	15.4579			---	---	Isocitrate dehydrogenase [NAD] subunit beta, mitochondrial OS=Rattus norvegicus GN=Idh3B PE=2 SV=1
Q9QX74-6;M0R5T5;Q9QX74;Q9QX74-2;Q9QX74-3;Q9QX74-4;Q9QX74-5;Q9QX74-7	2	0	9.0797			---	---	Isoform 6 of SH3 and multiple ankyrin repeat domains protein 2 OS=Rattus norvegicus GN=Shank2
REVERSE23464	1	0	4.1861			---	---	Reversed Sequence 23464
P12001;A0A0H2UHS7	1	0	4.5822			---	---	60S ribosomal protein L18 OS=Rattus norvegicus GN=Rpl18 PE=1 SV=2
A0A0G2K7F7;A0A0G2JSQ4;A0A0G2JX64;A0A0G2K2G8;A0A140TAF0;P04692-2;P04692-3;P04692-4;P04692-5;P04692-6;P04692-7;P04692-8;P09495;P58775;P58775-2;Q63607;Q63610;Q63610-2;Q63610-3;Q91XN6;Q923Z2	34	0	150.077			---	---	Tropomyosin alpha-1 chain OS=Rattus norvegicus GN=Tpm1 PE=1 SV=1
A0A0G2JSH5	2	0	10.1728			---	---	Serum albumin OS=Rattus norvegicus GN=Alb PE=1 SV=1
D4A1Q3	2	0	10.4354			---	---	Myb/SANT DNA-binding domain-containing 1 OS=Rattus norvegicus GN=Msantd1 PE=4 SV=2
G3V6E1	85	0	370.228			---	---	Myosin heavy chain 2 OS=Rattus norvegicus GN=Myh2 PE=1 SV=3
REVERSE15515	1	0	11.5194			---	---	Reversed Sequence 15515
REVERSE1175	1	0	4.9922			---	---	Reversed Sequence 1175
Q04631;Q5RKJ4	1	0	5.1149			---	---	Protein farnesyltransferase/geranylgeranyltransferase type-1 subunit alpha OS=Rattus norvegicus GN=Fnta PE=1 SV=1
P97521	1	0	5.1999			---	---	Mitochondrial carnitine/acylcarnitine carrier protein OS=Rattus norvegicus GN=Slc25a20 PE=1 SV=1
P14173	1	0	10.868			---	---	Aromatic-L-amino-acid decarboxylase OS=Rattus norvegicus GN=Ddc PE=1 SV=1
O54748	1	0	5.5291			---	---	Serine/threonine-protein kinase 3 OS=Rattus norvegicus GN=Stk3 PE=1 SV=1
I6L9G3	1	0	10.6824			---	---	WD repeat domain 31 OS=Rattus norvegicus GN=Wdr31 PE=2 SV=1
REVERSE6880	1	0	5.248			---	---	Reversed Sequence 6880
Q4V8G7	1	0	5.8503			---	---	Centromere protein U OS=Rattus norvegicus GN=Cenpu PE=2 SV=1
REVERSE1979	1	0	13.4892			---	---	Reversed Sequence 1979
M0RCR3	1	0	6.133			---	---	Vertebrae development-associated OS=Rattus norvegicus GN=Vrtn PE=4 SV=2
REVERSE24489	1	0	11.5268			---	---	Reversed Sequence 24489
G3V8V3;P09811	7	0	40.8555			---	---	Alpha-1,4 glucan phosphorylase OS=Rattus norvegicus GN=Pygm PE=1 SV=1
REVERSE23724	1	0	6.341			---	---	Reversed Sequence 23724
REVERSE4866	1	0	5.7057			---	---	Reversed Sequence 4866
Q64536;F1LMM8	1	0	5.1943			---	---	[Pyruvate dehydrogenase (acetyl-transferring)] kinase isozyme 2, mitochondrial OS=Rattus norvegicus GN=Pdk2 PE=1 SV=1
REVERSE9758	1	0	11.1526			---	---	Reversed Sequence 9758
P15242	1	0	3.8425			---	---	Testin-2 OS=Rattus norvegicus GN=Testin PE=1 SV=2
REVERSE5805	1	0	9.914			---	---	Reversed Sequence 5805
REVERSE8121	1	0	11.1606			---	---	Reversed Sequence 8121
Q9Z2Y0	1	0	4.7047			---	---	Glycine N-acyltransferase-like protein Keg1 OS=Rattus norvegicus GN=Keg1 PE=1 SV=2
P29266	1	0	5.2138			---	---	3-hydroxyisobutyrate dehydrogenase, mitochondrial OS=Rattus norvegicus GN=Hibadh PE=1 SV=3
REVERSE24973	1	0	5.3672			---	---	Reversed Sequence 24973
REVERSE7937	1	0	4.3517			---	---	Reversed Sequence 7937
REVERSE3997	1	0	4.9646			---	---	Reversed Sequence 3997
A0A0U1RS20;F1MAA7	1	0	5.4996			---	---	Laminin subunit gamma 1 (Fragment) OS=Rattus norvegicus GN=Lamc1 PE=1 SV=1
REVERSE30146	1	0	5.617			---	---	Reversed Sequence 30146

## Sheet: Exclusive proteins
Accession	Peptide count	Unique peptides	Confidence score	Anova (p)	Max fold change	Highest mean condition	Lowest mean condition	Description	20180517_UDMSE_C_001	20180517_UDMSE_C_002	20180517_UDMSE_C_003	20180517_UDMSE_SM_001	20180517_UDMSE_SM_002	20180517_UDMSE_SM_003
P01946;A0A0G2JSV6	1	1	6.0592	1.93859e-06	Infinity	Control	Metabolic Syndrome	Hemoglobin subunit alpha-1/2 OS=Rattus norvegicus GN=Hba1 PE=1 SV=3	188.218	130.381	205.467	0	0	0
Q4KLK9	1	1	4.7569	7.96891e-06	Infinity	Control	Metabolic Syndrome	RNA polymerase II subunit A C-terminal domain phosphatase SSU72 OS=Rattus norvegicus GN=Ssu72 PE=2 SV=1	285.151	142.23	229.668	0	0	0
P63102;A0A0G2JV65	2	2	9.0506	1.32944e-05	Infinity	Control	Metabolic Syndrome	14-3-3 protein zeta/delta OS=Rattus norvegicus GN=Ywhaz PE=1 SV=1	507.711	433.118	607.506	0	0	0
REVERSE11318	2	1	9.7975	0.000932343	Infinity	Control	Metabolic Syndrome	Reversed Sequence 11318	103.133	824.622	106.344	0	0	0
A0A0G2JVL8;A0A0G2JZH2;F1LS86	2	1	9.1395	9.81907e-07	Infinity	Metabolic Syndrome	Control	Isoleucyl-tRNA synthetase OS=Rattus norvegicus GN=Iars PE=1 SV=1	0	0	0	274.863	429.923	373.403
M0R6E6	1	1	5.2952	1.0515e-06	Infinity	Metabolic Syndrome	Control	Scaffold attachment factor B2 OS=Rattus norvegicus GN=Safb2 PE=1 SV=2	0	0	0	118.262	86.9092	123.178
Q9ESN0	2	1	15.3833	4.01857e-06	Infinity	Metabolic Syndrome	Control	Protein Niban OS=Rattus norvegicus GN=Fam129a PE=1 SV=2	0	0	0	388.914	500.964	770.68
D3ZV10	1	1	4.563	5.33592e-06	Infinity	Metabolic Syndrome	Control	Uncharacterized protein OS=Rattus norvegicus PE=4 SV=3	0	0	0	3840.37	8651.77	9768.48

## Sheet: Quantified Proteins
Accession	Peptide count	Unique peptides	Confidence score	Anova (p)	-log. Anova(p)	Max fold change	Highest mean condition	Lowest mean condition	Description	20180517_UDMSE_C_001	20180517_UDMSE_C_002	20180517_UDMSE_C_003	Average(Intensity.Control)	log10(Average(Intensity.Control))	CV.Control	Count	20180517_UDMSE_SM_001	20180517_UDMSE_SM_002	20180517_UDMSE_SM_003	Average(Intensity.SM)	log10(Average(Intensity.SM))	CV.SM	Count	Ratio(SM/C)	log2(Ratio(SM/C))
P68035;A0A0G2K4M6;P62738;P63269;P68136	115	44	479.727	1.45615e-08	7.83679	5.11088	Metabolic Syndrome	Control	Actin, alpha cardiac muscle 1 OS=Rattus norvegicus GN=Actc1 PE=2 SV=1	57379	58278.7	57957.1	57871.6	4.76247	0.00787764	3	289705	299851	297767	295775	5.47096	0.0181167	3	5.11088	2.35357
G3V885;A0A0G2JX91	426	1	2228.82	5.22053e-07	6.28229	3.71882	Metabolic Syndrome	Control	Myosin-6 OS=Rattus norvegicus GN=Myh6 PE=1 SV=2	38826.3	38023.3	36054.2	37634.6	4.57559	0.037899	3	140354	138636	140879	139956	5.14599	0.00838494	3	3.71882	1.89485
D4ADF6	3	3	28.093	7.90045e-08	7.10235	8.69357	Metabolic Syndrome	Control	Zinc finger FYVE-type-containing 16 OS=Rattus norvegicus GN=Zfyve16 PE=1 SV=2	15681.9	15501.1	15032.6	15405.2	4.18767	0.0217523	3	133909	138441	129428	133926	5.12686	0.033647	3	8.69357	3.11995
P00406	28	24	168.425	0.000535367	3.27135	1.12933	Metabolic Syndrome	Control	Cytochrome c oxidase subunit 2 OS=Rattus norvegicus GN=Mtco2 PE=1 SV=3	95499.1	94402.4	94903.6	94935	4.97743	0.00578319	3	108612	108262	104764	107213	5.03025	0.0198489	3	1.12933	0.175463
D3ZD09	5	4	35.0334	2.24232e-08	7.6493	2.68501	Metabolic Syndrome	Control	Cytochrome c oxidase subunit OS=Rattus norvegicus GN=Cox6b1 PE=1 SV=1	35295.1	35387.3	35963.3	35548.5	4.55082	0.0101867	3	96409.6	94956.2	94978.7	95448.2	4.97977	0.00872446	3	2.68501	1.42493
P16409;P02600;P02600-2	52	47	249.394	8.06151e-08	7.09358	3.39941	Metabolic Syndrome	Control	Myosin light chain 3 OS=Rattus norvegicus GN=Myl3 PE=1 SV=2	23075.3	23690.9	23122.9	23296.4	4.36729	0.0147036	3	78586.5	78208.4	80787	79194	4.89869	0.0175837	3	3.39941	1.76529
P32551	68	65	317.369	1.50605e-06	5.82216	1.51794	Control	Metabolic Syndrome	Cytochrome b-c1 complex subunit 2, mitochondrial OS=Rattus norvegicus GN=Uqcrc2 PE=1 SV=2	102008	102774	103475	102752	5.01179	0.00714389	3	68336.4	66564.4	68175.2	67692	4.83054	0.0144749	3	0.658787	-0.602115
D3ZAN6	2	2	4.9395	1.27431e-06	5.89472	7.41964	Metabolic Syndrome	Control	Poly(A) polymerase gamma OS=Rattus norvegicus GN=Papolg PE=4 SV=1	8781.42	8017.33	9199.33	8666.03	3.93782	0.0691659	3	66242.2	63374.8	63279.4	64298.8	4.8082	0.0261856	3	7.41964	2.89135
Q641Y2	48	44	258.906	0.236165	0.626784	2.30618	Metabolic Syndrome	Control	NADH dehydrogenase [ubiquinone] iron-sulfur protein 2, mitochondrial OS=Rattus norvegicus GN=Ndufs2 PE=1 SV=1	26164.5	27335.5	25605	26368.3	4.42108	0.0334909	3	86143.1	76416.7	19871	60810.3	4.78398	0.588493	3	2.30618	1.20551
Q66HF1;M0R8U7	108	105	457.118	3.05754e-05	4.51463	1.31895	Control	Metabolic Syndrome	NADH-ubiquinone oxidoreductase 75 kDa subunit, mitochondrial OS=Rattus norvegicus GN=Ndufs1 PE=1 SV=1	66351.6	68247.7	65875.5	66825	4.82494	0.0187795	3	51414	50128.2	50453.2	50665.1	4.70471	0.0131964	3	0.758177	-0.399394
D3ZTG6	9	6	50.5712	5.74462e-07	6.24074	2.90517	Control	Metabolic Syndrome	SFI1 centrin-binding protein OS=Rattus norvegicus GN=Sfi1 PE=4 SV=2	138865	146094	138648	141202	5.14984	0.0300093	3	48272.1	48200.5	49339	48603.9	4.68667	0.0131189	3	0.344214	-1.53862
P10719;G3V6D3	62	54	330.864	0.0142978	1.84473	1.04536	Metabolic Syndrome	Control	ATP synthase subunit beta, mitochondrial OS=Rattus norvegicus GN=Atp5b PE=1 SV=2	36588.4	37734	37720.3	37347.6	4.57226	0.0176046	3	38825	39264.6	39036	39041.9	4.59153	0.0056315	3	1.04536	0.0640067
P06685;P06687	10	4	55.2141	0.000539972	3.26763	1.37729	Control	Metabolic Syndrome	Sodium/potassium-transporting ATPase subunit alpha-1 OS=Rattus norvegicus GN=Atp1a1 PE=1 SV=1	49060.2	50238	51062.1	50120.1	4.70001	0.020075	3	34417	36666.7	38087.6	36390.4	4.56099	0.0508605	3	0.726064	-0.461831
P04692	34	1	152.171	2.42117e-05	4.61597	10.0934	Metabolic Syndrome	Control	Tropomyosin alpha-1 chain OS=Rattus norvegicus GN=Tpm1 PE=1 SV=3	3342.01	2760.38	2328.75	2810.38	3.44877	0.180927	3	28519.2	28490.3	28089.6	28366.4	4.4528	0.0084643	3	10.0934	3.33534
F1LX07;A0A0G2K2J7	19	11	94.1487	9.05443e-05	4.04314	2.06374	Metabolic Syndrome	Control	Solute carrier family 25 member 12 OS=Rattus norvegicus GN=Slc25a12 PE=1 SV=3	12430.2	12356.9	13497.6	12761.6	4.1059	0.0500307	3	25741.2	25082.2	28186.5	26336.6	4.42056	0.0621015	3	2.06374	1.04526
REVERSE26250	2	2	15.1155	1.62584e-05	4.78892	1.45283	Metabolic Syndrome	Control	Reversed Sequence 26250	18025.4	18050.6	17622.3	17899.5	4.25284	0.0134263	3	25820.7	25528.4	26665.3	26004.8	4.41505	0.0227029	3	1.45283	0.538863
P14604	5	4	31.104	0.0190088	1.72105	1.10778	Metabolic Syndrome	Control	Enoyl-CoA hydratase, mitochondrial OS=Rattus norvegicus GN=Echs1 PE=1 SV=1	22563.4	22987.9	22910.1	22820.4	4.35832	0.00990332	3	24418.3	26592.7	24829.3	25280.1	4.40278	0.0456966	3	1.10778	0.147675
D3ZG43	28	26	84.3284	5.26285e-05	4.27878	1.31469	Control	Metabolic Syndrome	NADH dehydrogenase (Ubiquinone) Fe-S protein 3 (Predicted), isoform CRA_c OS=Rattus norvegicus GN=Ndufs3 PE=1 SV=1	29646.4	30351.3	30641.1	30212.9	4.48019	0.0169338	3	23361.3	23095.1	22486.8	22981	4.36137	0.0195061	3	0.760636	-0.394722
D4A0T0	16	16	62.2172	0.0102328	1.99001	1.18204	Control	Metabolic Syndrome	NADH:ubiquinone oxidoreductase subunit B10 OS=Rattus norvegicus GN=Ndufb10 PE=1 SV=1	24540.9	24084.8	25510.1	24711.9	4.39291	0.029454	3	22238.7	20544.1	19935.8	20906.2	4.32028	0.0570829	3	0.845998	-0.241274
Q5XIH3	38	36	191.333	8.13727e-06	5.08952	1.46242	Control	Metabolic Syndrome	NADH dehydrogenase [ubiquinone] flavoprotein 1, mitochondrial OS=Rattus norvegicus GN=Ndufv1 PE=1 SV=1	27072.3	26010.5	26145.8	26409.6	4.42176	0.021884	3	17989.4	18178.1	18009.1	18058.8	4.25669	0.00574537	3	0.683799	-0.548355
REVERSE7342	1	1	6.1371	6.63968e-06	5.17785	14.0156	Metabolic Syndrome	Control	Reversed Sequence 7342	1106.11	1288.18	1397.95	1264.08	3.10177	0.116608	3	18335.1	15958.3	18857.1	17716.9	4.24839	0.087212	3	14.0156	3.80896
REVERSE20295	1	1	5.0956	0.40691	0.390502	1.03053	Control	Metabolic Syndrome	Reversed Sequence 20295	16866.3	18548.8	17087.9	17501	4.24306	0.0522357	3	17312.7	16682.7	16952.4	16982.6	4.23	0.0186099	3	0.970378	-0.0433816
Q9Z2L0	39	35	176.975	0.000674015	3.17133	1.46271	Control	Metabolic Syndrome	Voltage-dependent anion-selective channel protein 1 OS=Rattus norvegicus GN=Vdac1 PE=1 SV=4	25594.7	25692	23115	24800.6	4.39446	0.0588922	3	17611.8	16739.9	16513.7	16955.2	4.2293	0.0341982	3	0.683661	-0.548648
Q561S0;A0A1W2Q6F8	32	30	161.609	0.000326903	3.48558	1.30274	Control	Metabolic Syndrome	NADH dehydrogenase [ubiquinone] 1 alpha subcomplex subunit 10, mitochondrial OS=Rattus norvegicus GN=Ndufa10 PE=1 SV=1	20577	20859.5	19422.7	20286.4	4.30721	0.0375244	3	15587.2	15753	15376.3	15572.1	4.19235	0.0121245	3	0.767615	-0.381545
P06761;A0A0G2JVI3	5	4	26.8043	1.02819e-06	5.98793	6.08573	Metabolic Syndrome	Control	78 kDa glucose-regulated protein OS=Rattus norvegicus GN=Hspa5 PE=1 SV=1	2375.28	2656.78	2638.08	2556.71	3.40768	0.0615645	3	15598.5	15367.9	15712	15559.5	4.192	0.0112663	3	6.08573	2.60543
REVERSE1502	2	2	8.9281	1.03286e-05	4.98596	3.15964	Metabolic Syndrome	Control	Reversed Sequence 1502	4862.34	4481.04	5088.28	4810.55	3.6822	0.0638001	3	15191.2	15706.7	14701	15199.6	4.18183	0.0330852	3	3.15964	1.65976
Q5BK63	41	40	224.265	0.0817487	1.08752	1.35461	Control	Metabolic Syndrome	NADH dehydrogenase [ubiquinone] 1 alpha subcomplex subunit 9, mitochondrial OS=Rattus norvegicus GN=Ndufa9 PE=1 SV=2	20241.1	21236.7	19427.2	20301.7	4.30753	0.0446408	3	11222.1	17135.9	16603.3	14987.1	4.17572	0.218281	3	0.73822	-0.437877
D3ZAA9	2	1	10.8437	9.58688e-06	5.01832	2.9357	Metabolic Syndrome	Control	MAGUK p55 subfamily member 2 OS=Rattus norvegicus GN=Mpp2 PE=1 SV=2	4839.18	5138.83	5333.81	5103.94	3.70791	0.0488164	3	14655	15764.7	14531.2	14983.6	4.17562	0.0453344	3	2.9357	1.5537
P10888	31	28	144.007	0.00110603	2.95623	1.33035	Control	Metabolic Syndrome	Cytochrome c oxidase subunit 4 isoform 1, mitochondrial OS=Rattus norvegicus GN=Cox4i1 PE=1 SV=1	19535.3	20542.2	19638.5	19905.3	4.29897	0.0278293	3	14986.7	14170.8	15729.9	14962.4	4.175	0.0521182	3	0.751679	-0.411811
Q68FY0	52	49	233.792	3.44305e-06	5.46306	1.89314	Control	Metabolic Syndrome	Cytochrome b-c1 complex subunit 1, mitochondrial OS=Rattus norvegicus GN=Uqcrc1 PE=1 SV=1	26878.3	27219.3	27962.3	27353.3	4.43701	0.0202638	3	14109.8	14468.8	14767.2	14448.6	4.15983	0.0227813	3	0.528222	-0.920783
P15999;A0A0G2K099;F1LP05	46	42	238.859	1.82252e-07	6.73933	3.41967	Control	Metabolic Syndrome	ATP synthase subunit alpha, mitochondrial OS=Rattus norvegicus GN=Atp5a1 PE=1 SV=2	44440.7	46723	45304	45489.2	4.65791	0.0253332	3	13330.4	13450.3	13126	13302.2	4.12392	0.0123267	3	0.292425	-1.77386
P19234	17	15	96.6765	0.000763096	3.11742	1.37801	Control	Metabolic Syndrome	NADH dehydrogenase [ubiquinone] flavoprotein 2, mitochondrial OS=Rattus norvegicus GN=Ndufv2 PE=1 SV=2	17602.1	17620.1	18750.2	17990.8	4.25505	0.0365579	3	12345.5	13482.9	13338.7	13055.7	4.1158	0.0474303	3	0.725686	-0.462583
P08461	11	11	70.2013	0.0228782	1.64058	1.49896	Metabolic Syndrome	Control	Dihydrolipoyllysine-residue acetyltransferase component of pyruvate dehydrogenase complex, mitochondrial OS=Rattus norvegicus GN=Dlat PE=1 SV=3	7849.34	9366.92	8618.96	8611.74	3.93509	0.0881139	3	13852.1	14355.9	10518	12908.7	4.11088	0.161566	3	1.49896	0.583962
REVERSE3964	2	2	9.9311	1.29948e-06	5.88623	259.064	Metabolic Syndrome	Control	Reversed Sequence 3964	41.6582	59.0169	43.9053	48.1935	1.68299	0.195887	3	11545.7	13752.5	12157.4	12485.2	4.0964	0.0912561	3	259.064	8.01717
A0A0G2K3P2;Q4QR78	2	2	10.189	0.0234624	1.62963	3.83817	Metabolic Syndrome	Control	Zinc finger, B-box domain-containing OS=Rattus norvegicus GN=Zbbx PE=4 SV=1	3058.74	2992.48	3380.32	3143.85	3.49746	0.0659873	3	6619.81	8897.7	20682.3	12066.6	4.08159	0.625515	3	3.83817	1.94042
D3ZFQ8;F1LRV6;Q9Z244	22	20	103.307	0.000308417	3.51086	1.64516	Control	Metabolic Syndrome	Cytochrome c-1 OS=Rattus norvegicus GN=Cyc1 PE=1 SV=3	19653.5	18835.4	20152	19547	4.29108	0.0340074	3	11200.2	11699.8	12744.6	11881.5	4.07487	0.0663251	3	0.607845	-0.718224
Q7TP48;A0A0G2K6G2	3	3	14.4864	2.56651e-06	5.59066	3.82639	Metabolic Syndrome	Control	Adipocyte plasma membrane-associated protein OS=Rattus norvegicus GN=Apmap PE=2 SV=2	2907.72	2911.36	2828.4	2882.49	3.45977	0.0162635	3	10362.3	11603.9	11122.4	11029.5	4.04256	0.0567532	3	3.82639	1.93598
REVERSE19942	2	1	16.0688	0.0107793	1.96741	1.24022	Control	Metabolic Syndrome	Reversed Sequence 19942	14080.8	12721.3	13570.7	13457.6	4.12897	0.05103	3	11377.3	11112.5	10063.2	10851	4.03547	0.0640465	3	0.806311	-0.310592
F1LPG5;D3ZQH7;D3ZV29;F1M7T1;F1M7Z4	8	7	47.2642	0.93487	0.0292488	1.00276	Control	Metabolic Syndrome	NADH:ubiquinone oxidoreductase subunit B4 OS=Rattus norvegicus GN=Ndufb4 PE=1 SV=1	10403	11158.4	10582.4	10714.6	4.02998	0.0368338	3	10030.6	10464.8	11559.9	10685.1	4.02878	0.0737584	3	0.997247	-0.00397677
Q5XIH7;A0A0G2KB63	19	18	108.034	8.45375e-06	5.07295	2.55053	Metabolic Syndrome	Control	Prohibitin-2 OS=Rattus norvegicus GN=Phb2 PE=1 SV=1	3945.72	4047.02	3963.18	3985.31	3.60046	0.0135878	3	10720.6	10155.4	9617.98	10164.6	4.00709	0.0542417	3	2.55053	1.3508
REVERSE16769	6	5	33.0964	7.67668e-06	5.11483	2.12159	Control	Metabolic Syndrome	Reversed Sequence 16769	20725.7	21267.7	21872.1	21288.5	4.32814	0.0269384	3	9986.62	9711.39	10404.7	10034.2	4.00148	0.0347886	3	0.471345	-1.08514
D3ZSX9	1	1	12.7026	5.21902e-05	4.28241	1.57907	Control	Metabolic Syndrome	S100P-binding protein OS=Rattus norvegicus GN=S100pbp PE=4 SV=1	15641	15237.5	15246.9	15375.1	4.18682	0.0149778	3	9979.04	9286.5	9944.96	9736.83	3.98842	0.040092	3	0.633285	-0.659074
P15651;Q6IMX3	5	5	28.0017	0.000749944	3.12497	1.1773	Control	Metabolic Syndrome	Short-chain specific acyl-CoA dehydrogenase, mitochondrial OS=Rattus norvegicus GN=Acads PE=1 SV=2	10817.1	11448	11186.8	11150.6	4.0473	0.0284279	3	9395.23	9585.79	9433.15	9471.39	3.97641	0.01065	3	0.849405	-0.235476
B6RK61	31	11	153.288	0.000209436	3.67895	1.47241	Control	Metabolic Syndrome	Myosin heavy chain 7B OS=Rattus norvegicus GN=Myh7b PE=2 SV=1	12735.7	13820.7	12957.5	13171.3	4.11963	0.0435227	3	8841.14	8751.75	9243.26	8945.38	3.9516	0.0292681	3	0.679157	-0.558182
A0A0G2JVH4;A0A140TAG5;Q3KR86	29	27	202.924	0.000417941	3.37888	2.0569	Control	Metabolic Syndrome	MICOS complex subunit MIC60 OS=Rattus norvegicus GN=Immt PE=1 SV=1	18173.3	18071.7	17708.7	17984.5	4.2549	0.0135786	3	8538.78	9853.89	7837.92	8743.53	3.94169	0.117054	3	0.486169	-1.04047
REVERSE8744	1	1	10.3648	7.41179e-06	5.13008	5.49134	Metabolic Syndrome	Control	Reversed Sequence 8744	1599.8	1576.29	1553.12	1576.4	3.19767	0.0148034	3	9644.38	8268.83	8056.49	8656.57	3.93735	0.0995819	3	5.49134	2.45716
F1LM47	3	3	16.8398	1.1889e-05	4.92485	2.35127	Metabolic Syndrome	Control	Succinate--CoA ligase [ADP-forming] subunit beta, mitochondrial OS=Rattus norvegicus GN=Sucla2 PE=1 SV=1	3489.99	3647.46	3573.81	3570.42	3.55272	0.0220679	3	8095.71	8893.36	8196.03	8395.03	3.92402	0.0517532	3	2.35127	1.23344
P85834	14	13	88.0536	4.32105e-05	4.36441	1.54157	Metabolic Syndrome	Control	Elongation factor Tu, mitochondrial OS=Rattus norvegicus GN=Tufm PE=1 SV=1	5326.99	5262.88	5379.86	5323.24	3.72618	0.0110052	3	8158.17	8535.24	7925.03	8206.15	3.91414	0.037523	3	1.54157	0.624399
P20788	8	7	63.0077	0.000148933	3.82701	1.50936	Control	Metabolic Syndrome	Cytochrome b-c1 complex subunit Rieske, mitochondrial OS=Rattus norvegicus GN=Uqcrfs1 PE=1 SV=2	11529.7	12441.6	12203	12058.1	4.08128	0.0392183	3	8175.54	8088.4	7702.69	7988.88	3.90249	0.0314997	3	0.662532	-0.593937
P68370;A0A0H2UHM7;Q5XIF6;Q68FR8;Q6AY56;Q6AYZ1;Q6P9V9	4	4	23.1882	9.00585e-06	5.04548	1.65057	Metabolic Syndrome	Control	Tubulin alpha-1A chain OS=Rattus norvegicus GN=Tuba1a PE=1 SV=1	5005.1	4756.39	4757.95	4839.81	3.68483	0.0295765	3	8030.92	7913.13	8021.3	7988.45	3.90246	0.00818799	3	1.65057	0.722964
A0A0G2JVL6;F7EXQ7	3	3	32.0207	0.058772	1.23083	1.08543	Control	Metabolic Syndrome	NADH dehydrogenase [ubiquinone] 1 alpha subcomplex subunit 8 OS=Rattus norvegicus GN=Ndufa8 PE=1 SV=1	8421.68	8268.69	8663.52	8451.3	3.92692	0.0235554	3	8220.78	7476.38	7661.15	7786.1	3.89132	0.0497826	3	0.921291	-0.118271
B1H267	2	2	8.6252	8.68837e-06	5.06106	2.40759	Metabolic Syndrome	Control	Sorting nexin-5 OS=Rattus norvegicus GN=Snx5 PE=1 SV=1	3151.14	3183.62	3140.33	3158.36	3.49946	0.0071328	3	8028.72	7234.69	7548.72	7604.04	3.88104	0.0525893	3	2.40759	1.26759
F1LXA0	12	11	60.6421	0.0571092	1.24329	1.64101	Control	Metabolic Syndrome	NADH dehydrogenase [ubiquinone] 1 alpha subcomplex subunit 12 OS=Rattus norvegicus GN=Ndufa12 PE=1 SV=2	12630.6	9884.68	11269.3	11261.5	4.0516	0.121916	3	4671.49	7212.36	8703.82	6862.56	3.83649	0.29709	3	0.609381	-0.714583
P11240	11	9	64.821	0.00942086	2.02591	1.18615	Control	Metabolic Syndrome	Cytochrome c oxidase subunit 5A, mitochondrial OS=Rattus norvegicus GN=Cox5a PE=1 SV=1	7712.52	8164.63	7986.76	7954.64	3.90062	0.0286321	3	6442.21	6528.79	7147.8	6706.27	3.82648	0.0573822	3	0.843064	-0.246286
P10817;G3V8M4	1	1	7.0446	0.00341962	2.46602	768.393	Metabolic Syndrome	Control	Cytochrome c oxidase subunit 6A2, mitochondrial (Fragment) OS=Rattus norvegicus GN=Cox6a2 PE=1 SV=3		25.9163		25.9163	1.41357		1	6251.08	6948.84	6713.96	6637.96	3.82203	0.0534856	3	256.131	8.00074
P63018;D4A4S3;F1LZI1;M0R8M9;M0RCB1;P14659	6	3	33.8842	0.000839721	3.07587	1.23312	Control	Metabolic Syndrome	Heat shock cognate 71 kDa protein OS=Rattus norvegicus GN=Hspa8 PE=1 SV=1	8153.7	7855.89	7718.64	7909.41	3.89814	0.0281196	3	6267.41	6350.33	6624.62	6414.12	3.80714	0.0291475	3	0.810948	-0.302319
REVERSE2247	4	4	18.824	8.68172e-05	4.06139	1.8743	Metabolic Syndrome	Control	Reversed Sequence 2247	3510.01	3401.28	3348.68	3419.99	3.53402	0.0240569	3	6745.76	6515.22	5969.23	6410.07	3.80686	0.0622148	3	1.8743	0.90635
Q6P6V0	3	3	14.5629	9.31362e-05	4.03088	3.76546	Metabolic Syndrome	Control	Glucose-6-phosphate isomerase OS=Rattus norvegicus GN=Gpi PE=1 SV=1	1609.17	1570.83	1758.78	1646.26	3.2165	0.0603264	3	6973.69	6258.11	5365.02	6198.94	3.79232	0.130017	3	3.76546	1.91282
Q6P9Y4;A0A1W2Q605;Q05962	38	17	129.455	9.82832e-06	5.00752	4.11592	Control	Metabolic Syndrome	ADP/ATP translocase 1 OS=Rattus norvegicus GN=Slc25a4 PE=1 SV=1	25439.3	25606.6	25041.3	25362.4	4.40419	0.0114505	3	6477.12	5557.67	6451.27	6162.02	3.78972	0.0849632	3	0.242959	-2.04122
D4A565	9	9	57.1299	2.63288e-07	6.57957	3.33256	Control	Metabolic Syndrome	NADH dehydrogenase (Ubiquinone) 1 beta subcomplex, 5 (Predicted), isoform CRA_b OS=Rattus norvegicus GN=Ndufb5 PE=1 SV=1	18937.3	19908.8	19743.5	19529.9	4.2907	0.0266156	3	5885.53	5769.64	5925.8	5860.32	3.76792	0.0138346	3	0.300069	-1.73663
P12075	12	11	59.4574	0.00242845	2.61467	1.42347	Control	Metabolic Syndrome	Cytochrome c oxidase subunit 5B, mitochondrial OS=Rattus norvegicus GN=Cox5b PE=1 SV=2	7794.01	8153.81	7945.99	7964.61	3.90116	0.022678	3	5728.19	5062.29	5995.08	5595.19	3.74781	0.0858604	3	0.702507	-0.509416
P81155	19	12	97.1068	9.10315e-07	6.04081	2.21103	Control	Metabolic Syndrome	Voltage-dependent anion-selective channel protein 2 OS=Rattus norvegicus GN=Vdac2 PE=1 SV=2	11977.1	12392.8	12553.9	12307.9	4.09019	0.0241808	3	5537.46	5643.71	5518.64	5566.6	3.74559	0.0121143	3	0.452277	-1.14472
A0A0G2K6J5;A0A0G2JWE1;B2GV99;Q64119	7	3	44.9069	6.35503e-05	4.19688	1.52223	Control	Metabolic Syndrome	Myosin light polypeptide 6 OS=Rattus norvegicus GN=Myl6 PE=1 SV=1	8293.49	8320.13	8511.39	8375	3.92299	0.0141926	3	5268.91	5543.64	5692.87	5501.8	3.74051	0.0390879	3	0.656932	-0.606185
D3ZLT1	5	5	32.0859	6.97987e-06	5.15615	1.93721	Control	Metabolic Syndrome	NADH dehydrogenase (Ubiquinone) 1 beta subcomplex, 7 (Predicted) OS=Rattus norvegicus GN=Ndufb7 PE=1 SV=1	10526.6	10664.3	10464.9	10551.9	4.02333	0.00967192	3	5581.76	5537.65	5221.49	5446.97	3.73615	0.036077	3	0.516206	-0.953982
Q63257	1	1	13.7828	1.15376e-07	6.93789	5.39925	Control	Metabolic Syndrome	Interleukin-4 receptor subunit alpha OS=Rattus norvegicus GN=Il4r PE=2 SV=2	28897.6	29302.1	29484.5	29228.1	4.4658	0.0102767	3	5620.4	5315.02	5304.66	5413.36	3.73347	0.0331356	3	0.185211	-2.43276
P12839;G3V7S2;G3V8Q2;P23565	7	2	35.4022	0.421256	0.375454	1.02525	Control	Metabolic Syndrome	Neurofilament medium polypeptide OS=Rattus norvegicus GN=Nefm PE=1 SV=4	5639.16	5410.04	5543.53	5530.91	3.7428	0.0208073	3	5654.36	5175.74	5353.98	5394.69	3.73197	0.0448391	3	0.975371	-0.0359764
P00762	1	1	15.0902	0.00401595	2.39621	1.76458	Control	Metabolic Syndrome	Anionic trypsin-1 OS=Rattus norvegicus GN=Prss1 PE=1 SV=1	8797.74	9438.56	9128.58	9121.63	3.96007	0.0351328	3	5363.95	5873.26	4270.64	5169.29	3.71343	0.158407	3	0.566707	-0.819326
P02563	410	3	2175.72	0.000622221	3.20606	1.83993	Metabolic Syndrome	Control	Myosin-6 OS=Rattus norvegicus GN=Myh6 PE=1 SV=2	2561.69	3146.77	2679.22	2795.9	3.44652	0.110697	3	5228.3	5088.47	5115.96	5144.24	3.71132	0.0144002	3	1.83993	0.879648
P46462	4	3	28.9029	0.000314918	3.5018	3.35106	Metabolic Syndrome	Control	Transitional endoplasmic reticulum ATPase OS=Rattus norvegicus GN=Vcp PE=1 SV=3	1303.15	1841.33	1443.68	1529.39	3.18452	0.182518	3	5096.04	5342.91	4936.26	5125.07	3.7097	0.0399751	3	3.35106	1.74462
Q29RW1;A0A0G2K484;F1LMU0;P04462	105	2	509.17	4.4455e-05	4.35208	1.46291	Metabolic Syndrome	Control	Myosin-4 OS=Rattus norvegicus GN=Myh4 PE=1 SV=1	3285.46	3434.71	3348.45	3356.21	3.52585	0.022324	3	4800.41	4875.45	5053.65	4909.84	3.69107	0.0264931	3	1.46291	0.548844
Q5QJC9	2	1	10.0267	1.56138e-05	4.80649	1.82303	Control	Metabolic Syndrome	BAG family molecular chaperone regulator 5 OS=Rattus norvegicus GN=Bag5 PE=1 SV=1	8685.99	8685.5	8611.49	8660.99	3.93757	0.00495011	3	4609.3	4979.56	4663.79	4750.88	3.67677	0.0420773	3	0.548538	-0.866337
D3ZE15;F1LZC5	16	14	83.9112	0.000963393	3.0162	1.83492	Control	Metabolic Syndrome	NADH dehydrogenase [ubiquinone] 1 alpha subcomplex subunit 13-like OS=Rattus norvegicus GN=Ndufa13 PE=1 SV=1	7542.72	7832.86	8183.38	7852.99	3.89503	0.0408511	3	4512.33	4592.25	3734.63	4279.74	3.63142	0.1107	3	0.544982	-0.875719
Q01205;G3V6P2	7	7	44.7275	0.142921	0.844904	1.16711	Control	Metabolic Syndrome	Dihydrolipoyllysine-residue succinyltransferase component of 2-oxoglutarate dehydrogenase complex, mitochondrial OS=Rattus norvegicus GN=Dlst PE=1 SV=2	4887.18	4965.23	5072.9	4975.11	3.6968	0.0187443	3	4613.81	4629.02	3545.4	4262.74	3.62969	0.145747	3	0.856815	-0.222945
P63259;A0A0G2K3K2;P60711	76	10	309.184	3.76065e-06	5.42474	12.7544	Metabolic Syndrome	Control	Actin, cytoplasmic 2 OS=Rattus norvegicus GN=Actg1 PE=1 SV=1	286.911	327.144	367.429	327.162	2.51476	0.123056	3	4203.12	4206.77	4108.35	4172.74	3.62042	0.0133726	3	12.7544	3.67292
REVERSE7311	1	1	4.8619	5.95895e-05	4.22483	1.70372	Control	Metabolic Syndrome	Reversed Sequence 7311	7053.58	7174.76	7082.73	7103.69	3.85148	0.00890362	3	4040.52	4420.52	4047.5	4169.52	3.62009	0.0521416	3	0.586951	-0.768688
P56741	10	9	55.3691	0.440631	0.355925	1.08401	Metabolic Syndrome	Control	Myosin-binding protein C, cardiac-type OS=Rattus norvegicus GN=Mybpc3 PE=1 SV=2	3933.44	3633.05	3735.94	3767.48	3.57605	0.0405208	3	4371.91	3431.26	4448.77	4083.98	3.61108	0.138731	3	1.08401	0.116377
P12847;G3V6D8	77	6	355.916	9.52463e-06	5.02115	1.74797	Control	Metabolic Syndrome	Myosin-3 OS=Rattus norvegicus GN=Myh3 PE=3 SV=1	7031.24	7173.53	7101.3	7102.02	3.85138	0.0100183	3	4022.06	3953.55	4213.43	4063.01	3.60885	0.0331515	3	0.572092	-0.80568
Q9ER34	34	27	179.959	4.55074e-07	6.34192	3.35855	Control	Metabolic Syndrome	Aconitate hydratase, mitochondrial OS=Rattus norvegicus GN=Aco2 PE=1 SV=2	13151.9	13576.1	13695.3	13474.4	4.12951	0.0211977	3	3890.7	4039.83	4105.43	4011.99	3.60336	0.0274277	3	0.297748	-1.74784
REVERSE2892	2	2	14.8585	1.3853e-05	4.85846	5.23137	Control	Metabolic Syndrome	Reversed Sequence 2892	19288.9	21112.7	20533.9	20311.9	4.30775	0.0458814	3	3442.95	4042.42	4162.75	3882.71	3.58913	0.0993016	3	0.191155	-2.38719
P05065	8	7	35.9421	4.38438e-05	4.35809	2.34218	Control	Metabolic Syndrome	Fructose-bisphosphate aldolase A OS=Rattus norvegicus GN=Aldoa PE=1 SV=2	8506.77	9167.02	8781.02	8818.27	3.94538	0.0376149	3	4061.76	3639.86	3593.34	3764.98	3.57576	0.0685439	3	0.426953	-1.22785
P04636	21	18	118.9	1.90475e-06	5.72016	3.31694	Control	Metabolic Syndrome	Malate dehydrogenase, mitochondrial OS=Rattus norvegicus GN=Mdh2 PE=1 SV=2	12487.4	12895.5	11906.7	12429.9	4.09447	0.0399785	3	3643.33	3740.65	3858.18	3747.39	3.57373	0.0287091	3	0.301482	-1.72986
A0A0G2K808	3	3	12.9752	7.65055e-07	6.11631	1.87124	Control	Metabolic Syndrome	ArfGAP with SH3 domain, ankyrin repeat and PH domain 2 OS=Rattus norvegicus GN=Asap2 PE=1 SV=1	6668.57	6809.76	6916.09	6798.14	3.83239	0.0182653	3	3594.08	3651.69	3653.13	3632.97	3.56026	0.00927219	3	0.534406	-0.903991
REVERSE36	1	1	5.0463	9.76686e-05	4.01024	2.82914	Metabolic Syndrome	Control	Reversed Sequence 36	1345.82	1335.1	1112.67	1264.53	3.10193	0.10409	3	3414.96	3709.37	3608.27	3577.53	3.55358	0.0418146	3	2.82914	1.50036
P17764	9	8	53.9776	0.569608	0.244424	1.15173	Metabolic Syndrome	Control	Acetyl-CoA acetyltransferase, mitochondrial OS=Rattus norvegicus GN=Acat1 PE=1 SV=1	3453.8	2886.19	2881.75	3073.91	3.48769	0.10703	3	4153.6	2413.8	4053.51	3540.3	3.54904	0.275926	3	1.15173	0.203797
A0A0G2K8Q8	1	1	8.4696	0.0504611	1.29704	2.65841	Control	Metabolic Syndrome	Ubiquinol-cytochrome c reductase, complex III subunit X OS=Rattus norvegicus GN=Uqcr10 PE=1 SV=1	10181.6	8742.07	9107.91	9343.87	3.97053	0.0800756	3	1388.17	4828.63	4327.7	3514.83	3.5459	0.528816	3	0.376165	-1.41056
D4A7L4	7	7	47.8196	8.04277e-06	5.09459	3.46889	Control	Metabolic Syndrome	NADH dehydrogenase (Ubiquinone) 1 beta subcomplex, 11 (Predicted) OS=Rattus norvegicus GN=Ndufb11 PE=1 SV=1	11966	11706.3	12561.1	12077.8	4.08199	0.0362847	3	3671.25	3533.98	3240	3481.74	3.5418	0.0632789	3	0.288277	-1.79447
A0A0G2K6A9	5	4	27.924	1.56932e-06	5.80429	4.84598	Metabolic Syndrome	Control	Protein RUFY3 OS=Rattus norvegicus GN=Rufy3 PE=1 SV=1	692.437	752.387	671.479	705.434	2.84846	0.0595244	3	3346.5	3474.36	3434.69	3418.52	3.53384		3	4.84598	2.27679
Q5RKI3	2	1	10.2256	0.146474	0.834239	19.5524	Metabolic Syndrome	Control	DNA polymerase lambda OS=Rattus norvegicus GN=Poll PE=2 SV=1	120.586	174.752	224.799	173.379	2.239	0.300611	3	5745.81	4288.23	135.882	3389.97	3.5302	0.85866	3	19.5524	4.28927
P11530;Q7TPH3;Q7TPH4	6	4	27.8877	0.000269261	3.56983	1.92271	Metabolic Syndrome	Control	Dystrophin OS=Rattus norvegicus GN=Dmd PE=1 SV=2	1686.83	1834.83	1726.48	1749.38	3.24288	0.0437942	3	3079.13	3379.53	3632	3363.55	3.5268	0.0822879	3	1.92271	0.943144
D3ZUL3;M0RDR9	11	8	63.9405	0.442757	0.353835	1.23896	Control	Metabolic Syndrome	Collagen type VI alpha 1 chain OS=Rattus norvegicus GN=Col6a1 PE=1 SV=1	3917.34	4139.37	4231.64	4096.12	3.61237	0.0394411	3	1182.65	4162.18	4573.42	3306.08	3.51931	0.559699	3	0.807126	-0.309133
B2RYW3	5	4	40.9964	0.167378	0.776301	1.3745	Control	Metabolic Syndrome	NADH dehydrogenase (Ubiquinone) 1 beta subcomplex, 9 OS=Rattus norvegicus GN=Ndufb9 PE=1 SV=1	4683.64	4499.84	4420.35	4534.61	3.65654	0.0297801	3	2843.55	2292.47	4761.27	3299.1	3.5184	0.392807	3	0.727537	-0.458908
P62982;F1LML2;F1LU69;P0CG51;P62986;Q63429	2	2	18.0543	0.154555	0.810916	1.14259	Control	Metabolic Syndrome	Ubiquitin-40S ribosomal protein S27a OS=Rattus norvegicus GN=Rps27a PE=1 SV=2	3723.58	3320.33	3787.71	3610.54	3.55757	0.0701744	3	3033.03	2872.74	3574.07	3159.95	3.49968	0.116296	3	0.875202	-0.192312
REVERSE6391	1	1	4.2652	0.000368264	3.43384	1.8329	Control	Metabolic Syndrome	Reversed Sequence 6391	5688.5	5598	6087.06	5791.19	3.76277	0.0449301	3	2956.14	3463.12	3059.48	3159.58	3.49963	0.0847899	3	0.545584	-0.874126
Q5XI32;A0A0G2JYB1	2	1	9.3005	0.0197344	1.70478	814.484	Metabolic Syndrome	Control	F-actin-capping protein subunit beta OS=Rattus norvegicus GN=Capzb PE=1 SV=1		7.15233	4.30922	5.73078	0.758213	0.350805	2	131.81	348.126	8855.31	3111.75	3.493	1.59886	3	542.989	9.08478
P56574;A0A0G2JUF6	36	32	202.811	6.64909e-06	5.17724	3.71382	Control	Metabolic Syndrome	Isocitrate dehydrogenase [NADP], mitochondrial OS=Rattus norvegicus GN=Idh2 PE=1 SV=2	11570.5	11621.1	11140.9	11444.2	4.05858	0.023057	3	3033.49	2891.13	3319.92	3081.51	3.48876	0.0708722	3	0.269265	-1.8929
P67779;D3ZFH6	15	14	69.2386	0.0793393	1.10051	1.1087	Metabolic Syndrome	Control	Prohibitin OS=Rattus norvegicus GN=Phb PE=1 SV=1	2643.17	2675.97	2896.27	2738.47	3.43751	0.0502617	3	3068.12	3191.78	2848.49	3036.13	3.48232	0.0572652	3	1.1087	0.148865
B2RYS2	6	6	48.3628	0.00101863	2.99198	1.48915	Control	Metabolic Syndrome	Cytochrome b-c1 complex subunit 7 OS=Rattus norvegicus GN=Uqcrb PE=1 SV=1	4482.29	4642.12	4290.15	4471.52	3.65046	0.0394115	3	2786.31	3015.56	3206.32	3002.73	3.47752	0.0700367	3	0.671524	-0.57449
P63039	4	4	23.9562	0.000269073	3.57013	2.5863	Metabolic Syndrome	Control	60 kDa heat shock protein, mitochondrial OS=Rattus norvegicus GN=Hspd1 PE=1 SV=1	1028.07	1099.04	1259.45	1128.86	3.05264	0.105006	3	3165.44	2652.45	2940.8	2919.56	3.46532		3	2.5863	1.37089
D3ZZ21	3	3	27.3432	0.000485075	3.31419	1.46625	Control	Metabolic Syndrome	NADH dehydrogenase (Ubiquinone) 1 beta subcomplex, 6 (Predicted) OS=Rattus norvegicus GN=Ndufb6 PE=1 SV=1	4086.04	4404.46	4336.86	4275.79	3.63102	0.0392364	3	2966.02	3028.91	2753.51	2916.15	3.46481	0.0494892	3	0.682014	-0.552126
REVERSE17631	2	2	10.7048	0.0345373	1.46171	1.43843	Metabolic Syndrome	Control	Reversed Sequence 17631	2008.68	2183.26	1850.2	2014.05	3.30407	0.0827149	3	2337.77	3146.05	3207.36	2897.06	3.46196	0.167525	3	1.43843	0.524493
P19527	2	1	15.8333	8.64447e-06	5.06326	4.69217	Metabolic Syndrome	Control	Neurofilament light polypeptide OS=Rattus norvegicus GN=Nefl PE=1 SV=3	569.14	604.645	635.562	603.116	2.7804	0.0551094	3	2828.85	2619.54	3041.37	2829.92	3.45177	0.0745321	3	4.69217	2.23025
P62804	12	11	50.0734	3.72869e-05	4.42844	1.52017	Control	Metabolic Syndrome	Histone H4 OS=Rattus norvegicus GN=Hist1h4b PE=1 SV=2	4127.01	4323.76	4287.28	4246.01	3.62798	0.02465	3	2766.54	2877.52	2735.28	2793.11	3.44609	0.0267622	3	0.65782	-0.604236
A0A0G2JXE0;A0A0G2JXI9;A0A0G2K7R1;D3ZLY9;D3ZNH4;D3ZNZ9;D3ZWM5;D4A817;G3V8B3;G3V9C7;M0R4L7;M0RBQ5;Q00715;Q00729	7	5	39.2988	3.44059e-05	4.46337	3.54487	Metabolic Syndrome	Control	Histone H2B OS=Rattus norvegicus GN=LOC102549061 PE=3 SV=1	786.054	720.319	806.62	770.998	2.88705	0.0584663	3	3000.41	2687.11	2511.75	2733.09	3.43665	0.0905756	3	3.54487	1.82573
Q32KK2	1	1	10.6688	0.676503	0.16973	1.06137	Control	Metabolic Syndrome	Arylsulfatase A OS=Rattus norvegicus GN=Arsa PE=1 SV=1	3315.85	2375.58	2780.72	2824.05	3.45087	0.167006	3	2393.1	2462.53	3126.64	2660.76	3.42501	0.152196	3	0.942179	-0.0859275
A0A0G2JUG1	15	3	65.1263	0.00423535	2.37311	1.40184	Control	Metabolic Syndrome	Predicted gene 5414 OS=Rattus norvegicus GN=Gm5414 PE=3 SV=1	3477.43	3501.73	3631.75	3536.97	3.54863	0.0234593	3	2711.05	2607.05	2251.18	2523.09	3.40193	0.0955786	3	0.713349	-0.48732
A0A0G2K7K2;Q9JM53	3	2	16.0672	0.00355137	2.4496	4.99917	Metabolic Syndrome	Control	Apoptosis-inducing factor 1, mitochondrial OS=Rattus norvegicus GN=Aifm1 PE=1 SV=1	568.963	460.669	469.873	499.835	2.69883	0.120126	3	3031.9	3013.29	1451.09	2498.76	3.39772	0.363123	3	4.99917	2.32169
REVERSE1359	6	3	29.7382	7.50468e-05	4.12467	2.25078	Metabolic Syndrome	Control	Reversed Sequence 1359	1072.68	1091.58	1091.97	1085.41	3.03559	0.0101572	3	2626.54	2228.39	2474.13	2443.02	3.38793	0.0822302	3	2.25078	1.17043
REVERSE8825	2	2	8.411	1.29307e-05	4.88838	14.8777	Metabolic Syndrome	Control	Reversed Sequence 8825	152.914	163.51	172.897	163.107	2.21247	0.0612967	3	2699.59	2597.72	1982.68	2426.67	3.38501	0.159833	3	14.8777	3.89508
Q5XIF3	9	9	79.9991	0.239037	0.621534	1.23438	Control	Metabolic Syndrome	NADH dehydrogenase [ubiquinone] iron-sulfur protein 4, mitochondrial OS=Rattus norvegicus GN=Ndufs4 PE=1 SV=1	2648.02	3514.25	2761.66	2974.64	3.47343	0.158256	3	1823.63	2639.25	2766.57	2409.82	3.38198	0.21231	3	0.81012	-0.303792
B0BNE6	9	7	49.6831	8.02943e-05	4.09532	1.22271	Metabolic Syndrome	Control	NADH dehydrogenase (Ubiquinone) Fe-S protein 8 (Predicted), isoform CRA_a OS=Rattus norvegicus GN=Ndufs8 PE=1 SV=1	1937.12	1976.1	1916.93	1943.38	3.28856	0.0154779	3	2346.09	2368.57	2413.95	2376.2	3.37588	0.0145485	3	1.22271	0.290087
F1LWG8	11	10	56.7344	0.00120341	2.91959	1.36662	Control	Metabolic Syndrome	Sarcalumenin OS=Rattus norvegicus GN=Srl PE=1 SV=3	3194.76	2968.88	2831.15	2998.26	3.47687	0.0612275	3	2209.54	2238.53	2133.68	2193.92	3.34122	0.0246787	3	0.73173	-0.450617
P11951	5	5	23.0028	0.0187915	1.72604	1.53623	Control	Metabolic Syndrome	Cytochrome c oxidase subunit 6C-2 OS=Rattus norvegicus GN=Cox6c2 PE=1 SV=3	3282.52	3489.31	3328.47	3366.76	3.52721	0.0322509	3	1789.86	2656.49	2128.38	2191.58	3.34076	0.199289	3	0.650945	-0.619393
REVERSE668	3	1	14.1415	0.00979611	2.00895	4.64772	Metabolic Syndrome	Control	Reversed Sequence 668	689.418	494.93	213.243	465.864	2.66826	0.513915	3	2178.94	1930.88	2385.79	2165.2	3.3355	0.105194	3	4.64772	2.21652
P51868;F1M944	11	11	74.1356	0.000228851	3.64045	2.45742	Control	Metabolic Syndrome	Calsequestrin-2 OS=Rattus norvegicus GN=Casq2 PE=1 SV=2	5373.47	5233.31	5294.54	5300.44	3.72431	0.0132562	3	2313.16	2296.75	1860.81	2156.91	3.33383	0.118948	3	0.40693	-1.29715
P02564	364	2	1968.33	1.97873e-05	4.70361	7.11928	Metabolic Syndrome	Control	Myosin-7 OS=Rattus norvegicus GN=Myh7 PE=1 SV=2	254.718	340.413	292.73	295.954	2.47122	0.145084	3	2095.59	2143.16	2082.19	2106.98	3.32366	0.0152085	3	7.11928	2.83173
M0RB60;D3ZD84	1	1	4.041	1.76664e-05	4.75285	2.88523	Metabolic Syndrome	Control	Leucine-rich repeats and immunoglobulin-like domains 1 OS=Rattus norvegicus GN=Lrig1 PE=4 SV=2	755.812	709.958	707.269	724.346	2.85995	0.0376662	3	1998.61	2252.67	2018.43	2089.9	3.32013	0.0676149	3	2.88523	1.52868
P21961;F1M7S4	2	2	11.5935	2.03189e-05	4.6921	48.4817	Metabolic Syndrome	Control	Mast cell carboxypeptidase A (Fragment) OS=Rattus norvegicus GN=Cpa3 PE=1 SV=2	45.7156	51.2648	31.0527	42.6777	1.6302	0.244692	3	2231.2	1784.19	2191.88	2069.09	3.31578	0.119624	3	48.4817	5.59937
Q9R1Z0;A0A0G2JSR0;Q9R1Z0-2	16	10	93.068	0.000798056	3.09797	3.18002	Control	Metabolic Syndrome	Voltage-dependent anion-selective channel protein 3 OS=Rattus norvegicus GN=Vdac3 PE=1 SV=2	6994.98	6449.31	6042.4	6495.56	3.81262	0.0735843	3	1942.18	2520.27	1665.39	2042.61	3.31019	0.213551	3	0.314463	-1.66904
Q8R4R9	1	1	5.8248	0.000136171	3.86592	7.98606	Metabolic Syndrome	Control	Protein phosphatase 1 regulatory subunit 14C OS=Rattus norvegicus GN=Ppp1r14c PE=1 SV=1	202.163	247.531	302.601	250.765	2.39927	0.200574	3	1708.54	2304.38	1994.95	2002.62	3.3016	0.148803	3	7.98606	2.99748
P11507-2;A0A0G2K9N9;D3ZHJ6;G3V9U7;P11507;P18596;P18596-2;Q64578	41	37	202.598	0.000598368	3.22303	5.6497	Control	Metabolic Syndrome	Isoform 2 of Sarcoplasmic/endoplasmic reticulum calcium ATPase 2 OS=Rattus norvegicus GN=Atp2a2	10673.8	11082.8	10953.5	10903.4	4.03756	0.0191717	3	2612.89	1758.62	1418.21	1929.9	3.28554	0.318918	3	0.177001	-2.49817
A0A0G2JZJ9	9	2	40.8623	0.00474561	2.32371	1.75812	Control	Metabolic Syndrome	Uncharacterized protein OS=Rattus norvegicus PE=4 SV=1	3407.66	3176.44	3560.64	3381.58	3.52912	0.0571992	3	2086.33	1576.72	2107.19	1923.41	3.28407	0.156196	3	0.568791	-0.81403
Q920L2	8	5	45.7807	0.00724191	2.14015	2.91284	Metabolic Syndrome	Control	Succinate dehydrogenase [ubiquinone] flavoprotein subunit, mitochondrial OS=Rattus norvegicus GN=Sdha PE=1 SV=1	741.072	540.792	696.885	659.583	2.81927	0.159528	3	1290.73	2188.96	2284.09	1921.26	3.28359	0.285292	3	2.91284	1.54243
E9PU13	1	1	5.3993	0.000488668	3.31099	25.2345	Metabolic Syndrome	Control	Sorting nexin 4 OS=Rattus norvegicus GN=Snx4 PE=1 SV=1	69.2462	118.392	40.2753	75.9713	1.88065	0.519807	3	1905.59	1676.92	2168.78	1917.1	3.28264	0.128386	3	25.2345	4.65732
P42123	16	15	79.9574	1.09135e-05	4.96203	3.68944	Control	Metabolic Syndrome	L-lactate dehydrogenase B chain OS=Rattus norvegicus GN=Ldhb PE=1 SV=2	7171.25	6944.62	7091.26	7069.05	3.84936	0.0162595	3	1743.46	2037.57	1967.04	1916.02	3.2824	0.0801398	3	0.271044	-1.8834
Q6AXV4	16	14	120.26	0.000255538	3.59254	1.92968	Control	Metabolic Syndrome	Sorting and assembly machinery component 50 homolog OS=Rattus norvegicus GN=Samm50 PE=1 SV=1	3705.69	3374.07	3902.18	3660.64	3.56356	0.0729161	3	1875.5	1801.42	2014.14	1897.02	3.27807	0.0569212	3	0.518219	-0.948365
B2RYS8	5	5	17.4214	0.000693102	3.1592	1.81127	Control	Metabolic Syndrome	NADH dehydrogenase [ubiquinone] 1 beta subcomplex subunit 8, mitochondrial OS=Rattus norvegicus GN=Ndufb8 PE=1 SV=1	3219.21	3486.03	3350.74	3351.99	3.5253	0.0398026	3	1943.62	1967.74	1640.54	1850.63	3.26732	0.0985315	3	0.552099	-0.857002
REVERSE11119	2	2	8.8498	0.00612009	2.21324	1.14631	Metabolic Syndrome	Control	Reversed Sequence 11119	1491.83	1482.51	1603.84	1526.06	3.18357	0.0442439	3	1730.69	1751.15	1766.15	1749.33	3.24287	0.0101766	3	1.14631	0.196995
Q9QXQ0;A0A0G2K013;A0A0G2K5U9	7	5	35.5446	0.000158839	3.79904	2.87938	Control	Metabolic Syndrome	Alpha-actinin-4 OS=Rattus norvegicus GN=Actn4 PE=1 SV=2	5016.06	5093.92	4900.32	5003.43	3.69927	0.0194703	3	1767.88	1945.76	1499.41	1737.68	3.23997	0.129312	3	0.347297	-1.52576
D3ZUX5	4	2	25.9901	1.74849e-05	4.75734	1.76982	Control	Metabolic Syndrome	MICOS complex subunit OS=Rattus norvegicus GN=Chchd3 PE=1 SV=1	3070.96	3007.44	3008.28	3028.9	3.48128	0.0120285	3	1745.28	1634.97	1753.99	1711.41	3.23336	0.0387666	3	0.565029	-0.823603
Q7TQ16	5	5	21.9398	0.00813522	2.08963	1.27463	Control	Metabolic Syndrome	Cytochrome b-c1 complex subunit 8 OS=Rattus norvegicus GN=Uqcrq PE=3 SV=1	2058.72	2221.65	2212.36	2164.24	3.33531	0.0422806	3	1554.55	1756.77	1782.48	1697.93	3.22992	0.0735245	3	0.784539	-0.350083
P25809	5	2	31.2594	0.10962	0.960109	1.51275	Metabolic Syndrome	Control	Creatine kinase U-type, mitochondrial OS=Rattus norvegicus GN=Ckmt1 PE=1 SV=1	1119.64	1123.3	1088.08	1110.34	3.04546	0.0174397	3	1123.02	2014.45	1901.53	1679.67	3.22522	0.288965	3	1.51275	0.597174
P04797;A0A0G2K8S2;B1WBQ8;D3ZEN2;D3ZGY4;E9PTN6;E9PTV9;F1M2N4;F1M4G6;M0R590;Q498M9;Q9ESV6	7	1	47.6278	7.14472e-08	7.14602	4.13854	Control	Metabolic Syndrome	Glyceraldehyde-3-phosphate dehydrogenase OS=Rattus norvegicus GN=Gapdh PE=1 SV=3	6639.22	6985.2	6838.75	6821.06	3.83385	0.0254611	3	1642.41	1651.78	1650.35	1648.18	3.217	0.00306133	3	0.241631	-2.04912
D3Z9G4	1	1	9.365	8.75975e-06	5.05751	6.9336	Control	Metabolic Syndrome	KH domain-containing 1 OS=Rattus norvegicus GN=Khdc1 PE=4 SV=2	11240.1	11326.9	11388	11318.3	4.05378	0.00656492	3	1846.3	1467.8	1583.07	1632.39	3.21282	0.118851	3	0.144225	-2.7936
REVERSE27525	4	2	20.1915	4.75789e-05	4.32259	1.86184	Control	Metabolic Syndrome	Reversed Sequence 27525	2973.29	2960.3	3086.75	3006.78	3.4781	0.0231342	3	1673.39	1652.53	1518.92	1614.95	3.20816	0.0518964	3	0.537102	-0.896731
D4A3V2	13	13	78.4796	0.0021565	2.66625	2.08523	Control	Metabolic Syndrome	NADH dehydrogenase [ubiquinone] 1 alpha subcomplex subunit 6 OS=Rattus norvegicus GN=Ndufa6 PE=1 SV=1	3324.09	3412.85	3060.1	3265.68	3.51397	0.0561854	3	1393.29	1895.13	1409.89	1566.1	3.19482	0.182024	3	0.479564	-1.0602
Q5BJQ0	1	1	4.1363	0.000354834	3.44997	6.23268	Metabolic Syndrome	Control	Atypical kinase COQ8A, mitochondrial OS=Rattus norvegicus GN=Coq8a PE=2 SV=1	236.237	196.129	315.871	249.412	2.39692	0.244367	3	1719.07	1299.46	1644.99	1554.51	3.19159	0.144075	3	6.23268	2.63985
Q8VHF5;G3V936	13	13	57.3192	1.08549e-06	5.96437	3.50837	Control	Metabolic Syndrome	Citrate synthase, mitochondrial OS=Rattus norvegicus GN=Cs PE=1 SV=1	5312.61	5390.7	5536.77	5413.36	3.73347	0.0210195	3	1581.36	1574.39	1473.21	1542.98	3.18836	0.039228	3	0.285032	-1.8108
A0A0G2K2A8;D3ZMT4	3	2	11.2032	0.0236361	1.62642	5.72614	Metabolic Syndrome	Control	Histidine decarboxylase OS=Rattus norvegicus GN=Hdc PE=4 SV=1	287.401	290.933	211.027	263.12	2.42015	0.17159	3	1962.02	537.357	2020.61	1506.66	3.17802	0.557493	3	5.72614	2.51756
F1MA54;Q63065	3	3	15.5905	0.000210233	3.6773	2.98126	Metabolic Syndrome	Control	[Pyruvate dehydrogenase (acetyl-transferring)] kinase isozyme 1, mitochondrial OS=Rattus norvegicus GN=Pdk1 PE=1 SV=2	510.493	443.725	560.072	504.763	2.70309	0.115668	3	1377.63	1645.89	1490.97	1504.83	3.17749	0.0894869	3	2.98126	1.57592
Q64428	21	18	120.275	8.0891e-06	5.0921	3.32	Control	Metabolic Syndrome	Trifunctional enzyme subunit alpha, mitochondrial OS=Rattus norvegicus GN=Hadha PE=1 SV=2	4804.87	5144.12	5030.06	4993.02	3.69836	0.0345739	3	1413.88	1497.78	1600.11	1503.92	3.17723	0.0620149	3	0.301205	-1.73118
Q6I8Q6;A9UMV8;D3ZVK7;D4ACV3;G3V9C0;M0RCL5;M0RDM4;P02262;P0C169;P0C170;P0CC09;Q00728;Q4FZT6;Q64598	3	2	15.5961	0.0323553	1.49005	3.5546	Metabolic Syndrome	Control	Histone H2A OS=Rattus norvegicus GN=Hist1h2af PE=3 SV=1	362.899	497.301	408.608	422.936	2.62627	0.161577	3	2083.23	672.981	1753.9	1503.37	3.17707	0.490731	3	3.5546	1.82969
Q5XI78;D3ZQD3	10	7	62.1921	0.000239197	3.62124	4.7104	Metabolic Syndrome	Control	2-oxoglutarate dehydrogenase, mitochondrial OS=Rattus norvegicus GN=Ogdh PE=1 SV=1	358.496	244.576	351.95	318.341	2.50289	0.200936	3	1457.58	1544.51	1496.45	1499.51	3.17595	0.02904	3	4.7104	2.23585
D3ZCV0;Q8R4I6	11	4	60.6497	6.1777e-06	5.20917	7.9919	Metabolic Syndrome	Control	Actinin alpha 2 OS=Rattus norvegicus GN=Actn2 PE=1 SV=1	189.06	181.13	192.475	187.555	2.27313	0.0310316	3	1480.62	1673.44	1342.7	1498.92	3.17578	0.110832	3	7.9919	2.99854
REVERSE3859	1	1	5.6483	0.000200602	3.69767	1.62677	Control	Metabolic Syndrome	Reversed Sequence 3859	2295.6	2586.19	2424.66	2435.48	3.38658	0.0597824	3	1537.5	1464.41	1489.47	1497.13	3.17526	0.0248068	3	0.614716	-0.702007
F1LPV8	4	2	20.6852	0.853485	0.0688039	1.01077	Control	Metabolic Syndrome	Succinate--CoA ligase [GDP-forming] subunit beta, mitochondrial OS=Rattus norvegicus GN=Suclg2 PE=1 SV=2	1460.13	1481.94	1593.6	1511.89	3.17952	0.0473578	3	1310.85	1682.03	1494.45	1495.78	3.17487	0.12408	3	0.989342	-0.0154586
Q9JJW3	2	1	11.5358	0.0460499	1.33677	1.60716	Control	Metabolic Syndrome	Up-regulated during skeletal muscle growth protein 5 OS=Rattus norvegicus GN=Usmg5 PE=1 SV=1	2372.78	2238.03	2315.88	2308.9	3.3634	0.0292969	3	997.196	1510.3	1802.4	1436.63	3.15735	0.283737	3	0.622216	-0.684514
A0A0G2JSP8;P00564	12	12	69.5436	0.000447767	3.34895	4.35529	Control	Metabolic Syndrome	Creatine kinase M-type OS=Rattus norvegicus GN=Ckm PE=1 SV=1	5985.94	6295.98	6325.3	6202.41	3.79256	0.0303172	3	1656.43	1555.46	1060.43	1424.11	3.15354	0.223981	3	0.229606	-2.12277
REVERSE2365	2	2	10.185	0.000855251	3.06791	1.61533	Control	Metabolic Syndrome	Reversed Sequence 2365	2214.6	2268.77	2415.75	2299.71	3.36167	0.0452602	3	1296.5	1459.37	1515.16	1423.68	3.15341	0.0798036	3	0.619069	-0.691828
REVERSE5289	1	1	6.9625	3.16569e-06	5.49953	7.84094	Control	Metabolic Syndrome	Reversed Sequence 5289	10685.5	11106.5	11640.5	11144.2	4.04705	0.0429473	3	1325.73	1375.49	1562.63	1421.28	3.15268	0.0878882	3	0.127536	-2.97103
P23928	4	4	28.5109	0.000546247	3.26261	1.58915	Control	Metabolic Syndrome	Alpha-crystallin B chain OS=Rattus norvegicus GN=Cryab PE=1 SV=1	2256.91	2076.06	2274.46	2202.48	3.34291	0.0498655	3	1484.32	1321.28	1352.24	1385.95	3.14175	0.0624782	3	0.629268	-0.668255
P14882;A0A0G2K401;A0A0G2K5P9	4	2	19.4781	0.0903221	1.04421	1.79701	Control	Metabolic Syndrome	Propionyl-CoA carboxylase alpha chain, mitochondrial OS=Rattus norvegicus GN=Pcca PE=1 SV=3	1559.75	3157.26	2752.85	2489.95	3.39619	0.333568	3	1119.53	1741.12	1296.18	1385.61	3.14164	0.231162	3	0.556481	-0.845596
D3ZAF6	2	2	10.3284	0.000247379	3.60664	3.83971	Metabolic Syndrome	Control	ATP synthase subunit f, mitochondrial OS=Rattus norvegicus GN=Atp5j2 PE=1 SV=1	317.708	392.135	361.902	357.248	2.55297	0.104776	3	1420.41	1549.12	1145.66	1371.73	3.13727	0.150241	3	3.83971	1.941
P15650	11	10	88.7452	6.78609e-07	6.16838	6.64936	Control	Metabolic Syndrome	Long-chain specific acyl-CoA dehydrogenase, mitochondrial OS=Rattus norvegicus GN=Acadl PE=1 SV=1	8935.97	9151.62	9122.57	9070.05	3.95761	0.0129024	3	1441.24	1369.26	1281.64	1364.05	3.13483	0.0585942	3	0.15039	-2.73322
P45953;Q5M9H2	6	5	35.2517	8.41225e-07	6.07509	2.86625	Control	Metabolic Syndrome	Very long-chain specific acyl-CoA dehydrogenase, mitochondrial OS=Rattus norvegicus GN=Acadvl PE=1 SV=1	3807.18	3856.17	3946.97	3870.11	3.58772	0.0183275	3	1347.5	1392.38	1310.81	1350.23	3.13041	0.0302568	3	0.348887	-1.51917
P49432;A0A0G2KAM3	12	12	81.0015	3.75751e-08	7.4251	4.18324	Control	Metabolic Syndrome	Pyruvate dehydrogenase E1 component subunit beta, mitochondrial OS=Rattus norvegicus GN=Pdhb PE=1 SV=2	5562.56	5350.76	5515.06	5476.13	3.73847	0.0202945	3	1297.51	1319.35	1310.34	1309.06	3.11696	0.00838516	3	0.239049	-2.06462
B4F7B7;M0RD87	1	1	4.8358	2.03361e-05	4.69173	3.89954	Control	Metabolic Syndrome	Dual specificity protein phosphatase 15 OS=Rattus norvegicus GN=Dusp15 PE=2 SV=1	4934.47	4932.03	4880.28	4915.59	3.69158	0.00622618	3	1387.35	1132.6	1261.73	1260.56	3.10056	0.101049	3	0.256441	-1.9633
REVERSE28904	4	1	25.3134	8.79653e-05	4.05569	1.67657	Control	Metabolic Syndrome	Reversed Sequence 28904	2150.75	2011.34	2071.04	2077.71	3.31758	0.0336638	3	1208.44	1205.6	1303.73	1239.26	3.09316	0.0450709	3	0.596455	-0.745514
Q5PQZ9	4	4	22.7898	1.06162e-05	4.97403	1.83678	Control	Metabolic Syndrome	NADH dehydrogenase [ubiquinone] 1 subunit C2 OS=Rattus norvegicus GN=Ndufc2 PE=1 SV=1	2267.91	2282.93	2261.78	2270.87	3.35619	0.00479373	3	1203.03	1214.96	1291.02	1236.34	3.09214	0.0386067	3	0.544432	-0.877176
Q6UPE1;Q66HF3	4	4	23.8327	0.0799979	1.09692	1.1185	Control	Metabolic Syndrome	Electron transfer flavoprotein-ubiquinone oxidoreductase, mitochondrial OS=Rattus norvegicus GN=Etfdh PE=1 SV=1	1296.68	1495.2	1326.95	1372.94	3.13765	0.0779019	3	1186.27	1248.6	1247.58	1227.49	3.08902	0.029079	3	0.894053	-0.161567
F1M8F6	66	2	280.061	0.000306075	3.51417	1.75428	Metabolic Syndrome	Control	Myosin-8 OS=Rattus norvegicus GN=Myh8 PE=3 SV=3	683.964	710.498	661.343	685.268	2.83586	0.035903	3	1108.37	1211.84	1286.25	1202.15	3.07996	0.0743138	3	1.75428	0.81088
M0RD07	2	1	10.2961	1.04235e-05	4.98199	12.8513	Metabolic Syndrome	Control	Uncharacterized protein OS=Rattus norvegicus PE=4 SV=2	78.9385	90.611	108.166	92.5719	1.96648	0.158927	3	1151.35	1186.56	1231.1	1189.67	3.07543	0.0335931	3	12.8513	3.68384
A0A0G2K793;P34058;P82995	3	2	22.0082	7.2674e-07	6.13862	2.20367	Control	Metabolic Syndrome	Heat shock protein HSP 90-beta OS=Rattus norvegicus GN=Hsp90ab1 PE=1 SV=1	2565.66	2608.25	2526.1	2566.67	3.40937	0.0160075	3	1145.67	1157.83	1190.68	1164.73	3.06622	0.0199909	3	0.453789	-1.13991
P16617	1	1	5.0953	0.0965394	1.0153	1.21174	Metabolic Syndrome	Control	Phosphoglycerate kinase 1 OS=Rattus norvegicus GN=Pgk1 PE=1 SV=2	882.648	1075.63	915.284	957.855	2.9813	0.107841	3	1191.48	1021.37	1269.16	1160.67	3.06471	0.109189	3	1.21174	0.277081
Q5SGE0;F1LM33	2	1	9.9819	0.00161144	2.79279	3.87758	Metabolic Syndrome	Control	Leucine-rich PPR motif-containing protein, mitochondrial OS=Rattus norvegicus GN=Lrpprc PE=1 SV=1	290.534	232.306	358.861	293.901	2.4682	0.21553	3	1157.44	1373.21	888.23	1139.62	3.05676	0.21321	3	3.87758	1.95516
Q5I0F1;G3V696	3	2	14.8489	0.0262874	1.58025	1.18143	Control	Metabolic Syndrome	BRCA1-A complex subunit Abraxas 1 OS=Rattus norvegicus GN=ABRAXAS1 PE=1 SV=1	1289.53	1416.25	1329.63	1345.14	3.12877	0.0481482	3	1214.63	1057.39	1143.67	1138.56	3.05636	0.0691632	3	0.84643	-0.240538
Q6QI09;P35435;Q6PCU0	14	13	51.9398	0.000153636	3.81351	2.20874	Control	Metabolic Syndrome	ATP synthase subunit gamma, mitochondrial OS=Rattus norvegicus GN=Taf3 PE=1 SV=1	2516.95	2575.87	2387.47	2493.43	3.3968	0.0386533	3	1029.9	1122.04	1234.74	1128.89	3.05265	0.0908804	3	0.452747	-1.14322
P48721;F1M953	13	12	77.636	0.943146	0.0254211	1.04592	Control	Metabolic Syndrome	Stress-70 protein, mitochondrial OS=Rattus norvegicus GN=Hspa9 PE=1 SV=3	1345.78	774.387	1416.55	1178.9	3.07148	0.298671	3	1269.44	1132.37	979.617	1127.14	3.05198	0.128627	3	0.956094	-0.0647755
Q6P0K8	4	2	17.7424	0.000971158	3.01271	1.70026	Metabolic Syndrome	Control	Junction plakoglobin OS=Rattus norvegicus GN=Jup PE=1 SV=1	661.478	684.702	590.94	645.707	2.81004	0.0756229	3	1081.02	1185.64	1026.94	1097.87	3.04055	0.0734847	3	1.70026	0.765754
Q5BJZ3	36	35	168.164	8.39547e-07	6.07595	7.04469	Control	Metabolic Syndrome	Nicotinamide nucleotide transhydrogenase OS=Rattus norvegicus GN=Nnt PE=1 SV=1	7501.47	7269.7	7702.52	7491.23	3.87455	0.0289126	3	1136.43	1022.08	1031.65	1063.39	3.02669	0.0596535	3	0.141951	-2.81654
P00507	14	14	73.5818	1.85684e-06	5.73123	4.2889	Control	Metabolic Syndrome	Aspartate aminotransferase, mitochondrial OS=Rattus norvegicus GN=Got2 PE=1 SV=2	4312.58	4674.11	4633.92	4540.2	3.65708	0.0436438	3	1060.65	1099.66	1015.47	1058.59	3.02473	0.0398026	3	0.23316	-2.10061
D3ZNP4	2	1	18.2419	4.08408e-06	5.38891	171.385	Metabolic Syndrome	Control	Family with sequence similarity 122C OS=Rattus norvegicus GN=Fam122c PE=4 SV=3	7.93782	4.89021	5.40231	6.07678	0.783673	0.26855	3	1052.79	1083.8	987.82	1041.47	3.01765	0.0470321	3	171.385	7.4211
Q9QZ76	5	5	32.3742	0.00131835	2.87997	2.1062	Control	Metabolic Syndrome	Myoglobin OS=Rattus norvegicus GN=Mb PE=1 SV=3	2456.58	1872.37	2173.67	2167.54	3.33597	0.134786	3	935.285	1103.95	1048.14	1029.13	3.01247	0.0834945	3	0.474789	-1.07464
G3V9U2;A0A0G2K642;P13437	11	9	73.8573	0.0100839	1.99637	4.19146	Control	Metabolic Syndrome	3-ketoacyl-CoA thiolase, mitochondrial OS=Rattus norvegicus GN=Acaa2 PE=1 SV=3	4171.49	4283.53	4226.5	4227.18	3.62605	0.0132528	3	1283.7	1271.3	470.565	1008.52	3.00368	0.461988	3	0.23858	-2.06745
REVERSE4963	1	1	4.1445	0.0148365	1.82867	1.40768	Control	Metabolic Syndrome	Reversed Sequence 4963	1501.44	1249.04	1392.04	1380.84	3.14014	0.0916638	3	1057.54	859.949	1025.32	980.936	2.99164	0.108068	3	0.71039	-0.493317
REVERSE21409	2	2	8.9144	0.0276461	1.55837	1.37352	Control	Metabolic Syndrome	Reversed Sequence 21409	1205.5	1461.21	1361.95	1342.89	3.12804	0.096	3	1082.19	1011.5	839.406	977.698	2.9902	0.127719	3	0.728056	-0.457879
P05506	1	1	5.8256	3.45709e-07	6.46129	3.70958	Control	Metabolic Syndrome	NADH-ubiquinone oxidoreductase chain 3 OS=Rattus norvegicus GN=Mtnd3 PE=3 SV=3	3657.97	3559.87	3514.3	3577.38	3.55356	0.0205223	3	958.21	940.214	994.66	964.361	2.98424	0.0287647	3	0.269572	-1.89126
P13803	6	6	35.4583	0.00115525	2.93733	4.42474	Control	Metabolic Syndrome	Electron transfer flavoprotein subunit alpha, mitochondrial OS=Rattus norvegicus GN=Etfa PE=1 SV=4	4158.81	4284.18	4067.38	4170.12	3.62015	0.0261001	3	635	1124.13	1068.23	942.456	2.97426	0.284075	3	0.226002	-2.14559
REVERSE2103	1	1	5.3125	0.551309	0.258605	1.10784	Control	Metabolic Syndrome	Reversed Sequence 2103	1157.26	1088	810.155	1018.47	3.00795	0.180368	3	729.594	944.276	1084.11	919.328	2.96347	0.194241	3	0.902656	-0.147752
Q3T1K5	3	3	16.1041	0.002603	2.58453	2.36947	Metabolic Syndrome	Control	F-actin-capping protein subunit alpha-2 OS=Rattus norvegicus GN=Capza2 PE=1 SV=1	344.227	408.307	397.661	383.399	2.58365	0.0895631	3	994.079	711.512	1019.77	908.453	2.9583	0.188275	3	2.36947	1.24457
Q63362	4	4	20.0517	0.0491102	1.30883	1.27931	Metabolic Syndrome	Control	NADH dehydrogenase [ubiquinone] 1 alpha subcomplex subunit 5 OS=Rattus norvegicus GN=Ndufa5 PE=1 SV=3	794.793	707.714	614.538	705.681	2.84861	0.127742	3	955.476	936.387	816.49	902.784	2.95558	0.0834532	3	1.27931	0.355364
Q99NA5;F1LNF7	3	3	16.4701	0.00868279	2.06134	2.28161	Control	Metabolic Syndrome	Isocitrate dehydrogenase [NAD] subunit alpha, mitochondrial OS=Rattus norvegicus GN=Idh3a PE=1 SV=1	2058.89	1780.03	2157.9	1998.94	3.3008	0.0980217	3	1162.32	654.358	811.65	876.11	2.94256	0.296816	3	0.438287	-1.19005
D4A0G7	2	1	10.9655	0.0124863	1.90356	48.1535	Metabolic Syndrome	Control	RAB37, member RAS oncogene family OS=Rattus norvegicus GN=Rab37 PE=4 SV=1	9.77064	26.5134	17.3027	17.8623	1.25194	0.469449	3	1096.62	123.085	1360.69	860.131	2.93456	0.757807	3	48.1535	5.58957
Q60587;A0A0G2K330	10	9	54.4977	0.000161594	3.79157	3.97828	Control	Metabolic Syndrome	Trifunctional enzyme subunit beta, mitochondrial OS=Rattus norvegicus GN=Hadhb PE=1 SV=1	3101.02	3326.37	3391.78	3273.06	3.51495	0.0466034	3	915.682	880.436	672.077	822.732	2.91526	0.160022	3	0.251365	-1.99215
A0A096MKE0	1	1	4.6651	0.923512	0.0345574	9.85369	Metabolic Syndrome	Control	Aspartate-beta-hydroxylase OS=Rattus norvegicus GN=Asph PE=1 SV=1	53.3615	63.3603	42.6493	53.1237	1.72529	0.19497	3	720.829	849.565		785.197	2.89498	0.115933	2	14.7805	3.88563
P14408-2;P14408;Q5M964	6	5	37.5078	0.00122663	2.91129	1.92611	Control	Metabolic Syndrome	Isoform Cytoplasmic of Fumarate hydratase, mitochondrial OS=Rattus norvegicus GN=Fh	1375.64	1655.05	1504.51	1511.73	3.17947	0.0925052	3	819.723	840.748	694.112	784.861	2.89479	0.101025	3	0.51918	-0.945693
P09760	2	2	5.0812	0.000387057	3.41223	2.30418	Control	Metabolic Syndrome	Tyrosine-protein kinase Fer OS=Rattus norvegicus GN=Fer PE=1 SV=2	1766.97	1645.97	1829.93	1747.62	3.24245	0.0535001	3	659.484	830.863	785.029	758.459	2.87993	0.116981	3	0.433994	-1.20425
D4A4P3;M0RA24	2	2	13.3563	0.00252208	2.59824	2.03372	Control	Metabolic Syndrome	NADH:ubiquinone oxidoreductase subunit B3 OS=Rattus norvegicus GN=Ndufb3 PE=1 SV=1	1433.15	1618.1	1519.44	1523.56	3.18286	0.0607402	3	800.702	607.721	839.03	749.151	2.87457	0.165484	3	0.491709	-1.02412
P15429	3	2	18.0538	0.00460939	2.33636	2.00928	Metabolic Syndrome	Control	Beta-enolase OS=Rattus norvegicus GN=Eno3 PE=1 SV=3	316.672	378.735	409.099	368.169	2.56605	0.12796	3	609.795	834.855	774.616	739.755	2.86909	0.157497	3	2.00928	1.00668
P09812	8	1	44.7545	0.873936	0.0585202	1.75253	Metabolic Syndrome	Control	Glycogen phosphorylase, muscle form OS=Rattus norvegicus GN=Pygm PE=1 SV=5	406.852	334.887	490.914	410.884	2.61372	0.190057	3	110.736	622.767	1426.75	720.085	2.85738		3	1.75253	0.809435
P16036;G3V741;Q6IRH6	8	8	49.0336	9.8057e-06	5.00852	7.41077	Control	Metabolic Syndrome	Phosphate carrier protein, mitochondrial OS=Rattus norvegicus GN=Slc25a3 PE=1 SV=1	4953.52	5595.56	5239.85	5262.98	3.72123	0.0611153	3	634.394	788.13	708.014	710.179	2.85137	0.108269	3	0.134939	-2.88962
B1WCA0	2	2	8.2453	0.000133752	3.8737	2.42955	Control	Metabolic Syndrome	Ppm1d protein OS=Rattus norvegicus GN=Ppm1d PE=2 SV=1	1603.73	1706.1	1643.52	1651.12	3.21778	0.0312563	3	740.911	605.97	691.912	679.597	2.83225	0.100513	3	0.411599	-1.28069
F1LZW6	16	9	86.9067	2.93155e-06	5.5329	2.8656	Control	Metabolic Syndrome	Solute carrier family 25 member 13 OS=Rattus norvegicus GN=Slc25a13 PE=1 SV=2	1897.39	1953.2	1978.87	1943.15	3.28851	0.0214367	3	661.103	712.356	660.833	678.097	2.83129	0.0437533	3	0.348967	-1.51884
F1LNH3	4	4	23.5506	2.90795e-05	4.53641	1981.25	Metabolic Syndrome	Control	Collagen type VI alpha 2 chain OS=Rattus norvegicus GN=Col6a2 PE=1 SV=2			1.02419	1.02419	0.0103784		1	733.415	519.39	776.359	676.388	2.8302	0.203507	3	660.416	9.36723
O88989	5	4	27.4617	0.0506297	1.29559	1.21343	Metabolic Syndrome	Control	Malate dehydrogenase, cytoplasmic OS=Rattus norvegicus GN=Mdh1 PE=1 SV=3	507.737	576.763	509.288	531.263	2.72531	0.0741861	3	578.177	658.478	697.303	644.653	2.80933	0.0942439	3	1.21343	0.279097
D3ZMG0	4	4	20.3758	0.967788	0.0142199	1.05412	Metabolic Syndrome	Control	Unc-51-like autophagy-activating kinase 1 OS=Rattus norvegicus GN=Ulk1 PE=1 SV=2	609.054	706.55	517.068	610.891	2.78596	0.155109	3	398.532	873.472	659.843	643.949	2.80885	0.369391	3	1.05412	0.0760326
Q99P74	1	1	5.2845	0.00143199	2.84406	341.473	Metabolic Syndrome	Control	Ras-related protein Rab-27B OS=Rattus norvegicus GN=Rab27b PE=2 SV=3	5.62067			5.62067	0.749788		1	613.926	632.081	673.299	639.769	2.80602	0.0475547	3	113.824	6.83066
P35171	6	6	35.302	0.904301	0.0436872	1.02845	Metabolic Syndrome	Control	Cytochrome c oxidase subunit 7A2, mitochondrial OS=Rattus norvegicus GN=Cox7a2 PE=1 SV=1	598.669	599.258	653.604	617.177	2.79041	0.0511171	3	591.495	782.104	530.612	634.737	2.80259	0.206706	3	1.02845	0.0404747
P85125;G3V8L9	2	2	10.9192	0.00332857	2.47774	2.20126	Metabolic Syndrome	Control	Caveolae-associated protein 1 OS=Rattus norvegicus GN=Cavin1 PE=1 SV=1	252.151	357.477	254.442	288.023	2.45943	0.208871	3	566.659	682.125	653.261	634.015	2.8021	0.0947777	3	2.20126	1.13833
REVERSE6326	3	2	13.9436	0.0344729	1.46252	2.2307	Control	Metabolic Syndrome	Reversed Sequence 6326	1502.2	1170.72	1530.59	1401.17	3.14649	0.142793	3	759.388	771.12	353.888	628.132	2.79805	0.378224	3	0.44829	-1.1575
Q6AY10	1	1	4.6678	0.00294537	2.53086	5.21872	Metabolic Syndrome	Control	Gasdermin domain-containing protein RGD1359449 OS=Rattus norvegicus GN=RGD1359449 PE=2 SV=1	150.265	74.7831	132.743	119.264	2.07651	0.331241	3	696.019	714.096	457.099	622.404	2.79407	0.230468	3	5.21872	2.3837
P50339	1	1	5.0206	0.00223567	2.65059	2.10891	Control	Metabolic Syndrome	Chymase OS=Rattus norvegicus GN=Cma1 PE=2 SV=1	1222.72	1206.24	1398.45	1275.81	3.10578	0.0835043	3	687.347	630.998	496.538	604.961	2.78173	0.162049	3	0.474179	-1.0765
B2RYM5	1	1	5.3249	0.000371117	3.43049	1.78832	Control	Metabolic Syndrome	Lys-63-specific deubiquitinase BRCC36 OS=Rattus norvegicus GN=Brcc3 PE=2 SV=1	1071.86	1072.48	1023.14	1055.83	3.02359	0.0268135	3	626.246	611.621	533.331	590.399	2.77115	0.0846211	3	0.559183	-0.838608
Q9Z1P2;Q6GMN8;Q6T487	7	2	40.3186	0.00182037	2.73984	1.63765	Control	Metabolic Syndrome	Alpha-actinin-1 OS=Rattus norvegicus GN=Actn1 PE=1 SV=1	896.796	949.706	1018.98	955.161	2.98008	0.0641517	3	595.718	522.273	631.761	583.251	2.76586	0.0956679	3	0.61063	-0.711629
REVERSE7618	1	1	5.6226	0.00154367	2.81145	1.85255	Control	Metabolic Syndrome	Reversed Sequence 7618	998.843	1071.83	1070.87	1047.18	3.02002	0.0399789	3	603.795	481.348	610.652	565.265	2.75225	0.12871	3	0.539796	-0.889513
P51638	4	3	20.8449	0.212748	0.672135	1.09333	Control	Metabolic Syndrome	Caveolin-3 OS=Rattus norvegicus GN=Cav3 PE=1 SV=1	652.813	546.546	619.071	606.143	2.78258	0.0895834	3	574.091	526.284	562.832	554.403	2.74383	0.0450819	3	0.91464	-0.128724
P50753-2;F1LQ95;P50753	2	2	14.4086	2.27065e-05	4.64385	4.76372	Metabolic Syndrome	Control	Isoform 2 of Troponin T, cardiac muscle OS=Rattus norvegicus GN=Tnnt2	117.911	118.474	109.661	115.349	2.06201	0.0427737	3	559.135	604.162	485.169	549.489	2.73996	0.109338	3	4.76372	2.25209
P05503	1	1	6.6502	0.00186336	2.7297	2.75647	Control	Metabolic Syndrome	Cytochrome c oxidase subunit 1 OS=Rattus norvegicus GN=Mtco1 PE=2 SV=3	1488.55	1595.28	1434.82	1506.21	3.17789	0.0542249	3	612.647	407.614	619.025	546.429	2.73753	0.220083	3	0.362783	-1.46282
Q06647	11	10	47.5285	0.0625241	1.20395	2.36626	Control	Metabolic Syndrome	ATP synthase subunit O, mitochondrial OS=Rattus norvegicus GN=Atp5o PE=1 SV=1	1251.76	1115.39	1408.33	1258.49	3.09985	0.116477	3	243.016	923.062	429.465	531.848	2.72579	0.660703	3	0.422607	-1.24261
D3ZHC7	2	2	8.7327	9.12373e-05	4.03983	2.78989	Control	Metabolic Syndrome	RCG43605, isoform CRA_a OS=Rattus norvegicus GN=LOC100910668 PE=4 SV=1	1331.87	1627.64	1455.12	1471.54	3.16777	0.100959	3	501.17	551.561	529.637	527.456	2.72219	0.0479023	3	0.358437	-1.48021
A0A1W2Q6E9;A0A096MK30;O35763	1	1	4.8744	0.108184	0.965838	8.89206	Metabolic Syndrome	Control	Moesin OS=Rattus norvegicus GN=Msn PE=1 SV=1	60.497		111.146	85.8216	1.9336	0.417313	2	489.502	506.472	530.289	508.754	2.70651	0.040273	3	5.92804	2.56756
P09605	11	1	65.6745	1.40207e-05	4.85323	3.79606	Control	Metabolic Syndrome	Creatine kinase S-type, mitochondrial OS=Rattus norvegicus GN=Ckmt2 PE=1 SV=2	1907.49	1925.67	1936.84	1923.33	3.28405	0.00770239	3	495.284	557.71	467	506.665	2.70472	0.0916061	3	0.263431	-1.9245
D4A8Z2;A0A096MIY7;A0A096MJ39;A0A096MJJ0;A0A0G2JYC5;F7F5B5;Q07969;Q6IMX5	3	2	19.1428	0.00793887	2.10024	1.80882	Control	Metabolic Syndrome	Platelet glycoprotein 4 OS=Rattus norvegicus GN=RGD1565355 PE=3 SV=3	985.712	952.568	761.556	899.945	2.95422	0.134441	3	571.879	501.17	419.542	497.531	2.69682	0.153224	3	0.552845	-0.855052
Q5RJN0	6	3	29.7379	0.0026484	2.57702	2.55846	Control	Metabolic Syndrome	NADH dehydrogenase (Ubiquinone) Fe-S protein 7 OS=Rattus norvegicus GN=Ndufs7 PE=1 SV=1	1254.19	1218.77	1334.56	1269.17	3.10352	0.046749	3	471.362	386.874	629.969	496.069	2.69554	0.248789	3	0.39086	-1.35528
REVERSE13941	5	4	29.5766	0.00029196	3.53468	1.72347	Control	Metabolic Syndrome	Reversed Sequence 13941	797.453	834.617	795.472	809.181	2.90805	0.0272504	3	433.396	503.536	471.585	469.506	2.67164	0.0747936	3	0.580224	-0.785319
P04764;M0R5J4;P07323	6	4	37.4247	0.000436563	3.35995	2.12599	Control	Metabolic Syndrome	Alpha-enolase OS=Rattus norvegicus GN=Eno1 PE=1 SV=4	911.395	966.335	1061.52	979.75	2.99112	0.0775262	3	434.463	512.949	435.122	460.845	2.66355	0.0979175	3	0.47037	-1.08813
REVERSE19598	2	2	9.9497	0.002374	2.62452	1.70255	Control	Metabolic Syndrome	Reversed Sequence 19598	769.19	803.057	762.652	778.3	2.89115	0.027866	3	391.113	503.817	476.485	457.138	2.66005	0.128604	3	0.587355	-0.767696
P06686	3	1	20.8203	1.75899e-06	5.75474	6.32384	Metabolic Syndrome	Control	Sodium/potassium-transporting ATPase subunit alpha-2 OS=Rattus norvegicus GN=Atp1a2 PE=1 SV=1	69.2207	75.6466	66.9046	70.5906	1.84875	0.0641607	3	462.482	428.041	448.69	446.404	2.64973	0.03883	3	6.32384	2.6608
P41350;P41350-2;Q2IBC6	3	1	20.7682	0.0387513	1.41171	1.16146	Control	Metabolic Syndrome	Caveolin-1 OS=Rattus norvegicus GN=Cav1 PE=1 SV=3	535.277	546.044	467.949	516.423	2.71301	0.0819563	3	447.828	441.813	444.254	444.632	2.648	0.00680435	3	0.860983	-0.215943
G3V7N5;P18886	7	7	39.9054	0.000235648	3.62774	3.90672	Control	Metabolic Syndrome	Carnitine O-palmitoyltransferase 2, mitochondrial OS=Rattus norvegicus GN=Cpt2 PE=1 SV=1	1805.01	1449.98	1875.2	1710.07	3.23301	0.133303	3	380.998	440.545	491.629	437.724	2.6412	0.126494	3	0.255969	-1.96596
P10860	2	2	18.97	0.000811462	3.09073	2.66749	Metabolic Syndrome	Control	Glutamate dehydrogenase 1, mitochondrial OS=Rattus norvegicus GN=Glud1 PE=1 SV=2	166.164	131.186	168.052	155.134	2.19071	0.133826	3	360.349	420.132	460.971	413.817	2.61681	0.122294	3	2.66749	1.41548
Q80W89	1	1	5.4929	0.000310851	3.50745	3.27926	Control	Metabolic Syndrome	NADH dehydrogenase [ubiquinone] 1 alpha subcomplex subunit 11 OS=Rattus norvegicus GN=Ndufa11 PE=2 SV=1	1399.1	1306.69	1353.46	1353.08	3.13132	0.0341465	3	334.264	459.68	443.908	412.617	2.61555	0.16556	3	0.304946	-1.71337
D3ZCZ9;P52504	4	3	13.0055	0.000912126	3.03994	1.7423	Control	Metabolic Syndrome	NADH dehydrogenase [ubiquinone] iron-sulfur protein 6, mitochondrial OS=Rattus norvegicus GN=LOC100912599 PE=1 SV=1	775.343	679.592	649.746	701.561	2.84607	0.0935304	3	416.36	376.114	415.519	402.664	2.60494	0.0571129	3	0.573955	-0.800991
Q5XIT9	3	2	20.1484	4.74028e-06	5.3242	6.38771	Control	Metabolic Syndrome	Methylcrotonoyl-CoA carboxylase beta chain, mitochondrial OS=Rattus norvegicus GN=Mccc2 PE=2 SV=1	2433.48	2612.25	2565.03	2536.92	3.40431	0.036516	3	420.86	357.799	412.81	397.156	2.59896	0.0864179	3	0.156551	-2.6753
REVERSE28181	3	2	15.0398	0.140608	0.851989	1.95536	Metabolic Syndrome	Control	Reversed Sequence 28181	194.528	189.572	224.463	202.854	2.30718	0.0930571	3	197.585	564.45	427.922	396.652	2.59841	0.467464	3	1.95536	0.967432
O35244	1	1	4.4988	0.000392453	3.40621	1.92909	Control	Metabolic Syndrome	Peroxiredoxin-6 OS=Rattus norvegicus GN=Prdx6 PE=1 SV=3	749.617	712.802	706.667	723.029	2.85916	0.0321278	3	333.824	387.988	402.595	374.803	2.5738	0.0966696	3	0.518379	-0.947922
Q5FVG1	1	1	11.5258	0.389443	0.409556	1.10648	Control	Metabolic Syndrome	G-protein coupled receptor 157 OS=Rattus norvegicus GN=Gpr157 PE=2 SV=1	364.736	476.101	393.827	411.554	2.61443	0.140347	3	371.404	330.202	414.237	371.948	2.57048	0.112973	3	0.903763	-0.145984
P23965;A0A0G2K2R2;Q68G41	2	1	12.2721	0.000226248	3.64541	6.63473	Control	Metabolic Syndrome	Enoyl-CoA delta isomerase 1, mitochondrial OS=Rattus norvegicus GN=Eci1 PE=1 SV=1	2356.77	2539.7	2358.38	2418.28	3.38351	0.0434838	3	265.572	430.13	397.763	364.488	2.56168	0.239183	3	0.150722	-2.73004
Q5I0C3;F1LP30	1	1	4.341	0.247668	0.606129	2.269	Control	Metabolic Syndrome	Methylcrotonoyl-CoA carboxylase subunit alpha, mitochondrial OS=Rattus norvegicus GN=Mccc1 PE=1 SV=1	480.465	978.083	989.816	816.121	2.91175	0.356254	3	20.6455	693.509	364.894	359.683	2.55592	0.935441	3	0.440723	-1.18206
P08503;G3V796	3	3	16.9551	0.0145147	1.83819	3.55701	Control	Metabolic Syndrome	Medium-chain specific acyl-CoA dehydrogenase, mitochondrial OS=Rattus norvegicus GN=Acadm PE=1 SV=1	1237.39	1261.98	1312.42	1270.6	3.10401	0.0301028	3	226.999	224.901	619.728	357.209	2.55292	0.636463	3	0.281135	-1.83066
D4ACD3;D3ZWN5	2	1	9.4053	8.50115e-05	4.07052	3.35783	Control	Metabolic Syndrome	Ubiquitin specific protease 25 (Predicted) OS=Rattus norvegicus GN=Usp25 PE=1 SV=1	1238.8	1061.18	1196.77	1165.58	3.06654	0.0796399	3	378.712	352.449	310.211	347.124	2.54048	0.0995599	3	0.297812	-1.74753
F1LN88;P11884	9	9	56.2625	0.000831887	3.07994	5.08073	Control	Metabolic Syndrome	Aldehyde dehydrogenase, mitochondrial OS=Rattus norvegicus GN=Aldh2 PE=1 SV=2	1636.7	1729.05	1802.76	1722.84	3.23624	0.0482973	3	230.505	417.844	368.927	339.092	2.53032	0.286552	3	0.196822	-2.34504
Q4G069;A0A0G2K167	2	2	9.2788	0.000334308	3.47585	2.67162	Control	Metabolic Syndrome	Regulator of microtubule dynamics protein 1 OS=Rattus norvegicus GN=Rmdn1 PE=2 SV=1	910.376	930.982	825.821	889.06	2.94893	0.0626807	3	283.039	354.439	360.861	332.78	2.52216	0.129805	3	0.374305	-1.41771
P03889	4	4	27.0245	1.94913e-05	4.71016	6.31607	Control	Metabolic Syndrome	NADH-ubiquinone oxidoreductase chain 1 OS=Rattus norvegicus GN=Mtnd1 PE=1 SV=3	2068.61	2069.1	1899.79	2012.5	3.30374	0.0485012	3	335.104	346.72	274.069	318.631	2.50329	0.122481	3	0.158326	-2.65903
P97700;G3V6H5	6	5	49.5829	1.87886e-06	5.72611	7.76095	Control	Metabolic Syndrome	Mitochondrial 2-oxoglutarate/malate carrier protein OS=Rattus norvegicus GN=Slc25a11 PE=1 SV=3	2288.76	2507.83	2517.02	2437.87	3.38701	0.053003	3	337.931	301.566	302.863	314.12	2.4971	0.0656797	3	0.12885	-2.95623
REVERSE29606;REVERSE1463	2	1	16.3928	0.0113824	1.94376	54.138	Metabolic Syndrome	Control	Reversed Sequence 29606			17.3038	17.3038	1.23814		1	337.104	268.204	331.483	312.264	2.49452	0.122525	3	18.046	4.17361
P04642	1	1	5.0228	0.00873535	2.05872	5.00018	Control	Metabolic Syndrome	L-lactate dehydrogenase A chain OS=Rattus norvegicus GN=Ldha PE=1 SV=1	1543.47	1406.67	1578.85	1509.66	3.17888	0.0602316	3	536.953	164.409	204.405	301.922	2.47989	0.677402	3	0.199993	-2.32198
D3ZKZ5;A0A0G2JZ65;B5DEI8	3	2	14.9255	0.00138008	2.8601	1.95924	Control	Metabolic Syndrome	Tuftelin 1 OS=Rattus norvegicus GN=Tuft1 PE=4 SV=1	578.558	567.866	596.885	581.103	2.76425	0.0252554	3	267.08	274.202	348.505	296.596	2.47216	0.152044	3	0.510401	-0.970297
Q6P6R2	7	6	40.3525	1.67471e-05	4.77606	7.87121	Control	Metabolic Syndrome	Dihydrolipoyl dehydrogenase, mitochondrial OS=Rattus norvegicus GN=Dld PE=1 SV=1	2269.49	2238.46	2415.4	2307.78	3.3632	0.0409389	3	288.769	336.787	254.023	293.193	2.46715	0.141746	3	0.127045	-2.97658
Q9WVC1;F1MA79	3	3	14.4692	0.000818525	3.08697	2.7355	Control	Metabolic Syndrome	Slit homolog 2 protein (Fragment) OS=Rattus norvegicus GN=Slit2 PE=1 SV=3	676.494	811.905	861.698	783.366	2.89396	0.122349	3	278.048	248.934	332.129	286.37	2.45693	0.147421	3	0.365564	-1.45181
Q02253;G3V7J0	3	3	19.0417	0.000162968	3.7879	6.66466	Control	Metabolic Syndrome	Methylmalonate-semialdehyde dehydrogenase [acylating], mitochondrial OS=Rattus norvegicus GN=Aldh6a1 PE=1 SV=1	1866.83	1845.41	1902.41	1871.55	3.2722	0.0153856	3	272.773	217.474	352.204	280.817	2.44842	0.241169	3	0.150045	-2.73653
D3ZS58	2	1	13.2495	0.00117459	2.93011	3.66212	Control	Metabolic Syndrome	NADH dehydrogenase [ubiquinone] 1 alpha subcomplex subunit 2 OS=Rattus norvegicus GN=Ndufa2 PE=1 SV=1	972.19	963.108	1012.75	982.682	2.99241	0.0268961	3	255.22	201.005	348.785	268.337	2.42868	0.278597	3	0.273066	-1.87268
B2RYT7	2	2	8.7552	0.00160682	2.79403	2.99171	Control	Metabolic Syndrome	Haloacid dehalogenase-like hydrolase domain-containing 3 OS=Rattus norvegicus GN=Hdhd3 PE=1 SV=1	1000.45	720.338	637.973	786.252	2.89556	0.241671	3	250.391	287.449	250.59	262.81	2.41964	0.0811911	3	0.334257	-1.58097
Q4FZT0	2	2	12.0909	0.176504	0.753244	1.49186	Control	Metabolic Syndrome	Stomatin-like protein 2, mitochondrial OS=Rattus norvegicus GN=Stoml2 PE=1 SV=1	374.352	374.822	356.739	368.638	2.5666	0.02796	3	313.133	128.891	299.275	247.099	2.39287	0.41524	3	0.670304	-0.577112
P02091;A0A0G2JSW3;A0A0G2JTW9;P11517;Q62669	7	6	43.0347	0.00463788	2.33368	3.60493	Control	Metabolic Syndrome	Hemoglobin subunit beta-1 OS=Rattus norvegicus GN=Hbb PE=1 SV=3	919.688	850.872	891.731	887.43	2.94813	0.0389989	3	368.576	173.507	196.43	246.171	2.39124	0.433129	3	0.277398	-1.84997
P21396;G3V9Z3	5	4	30.557	0.00212836	2.67195	3.94694	Control	Metabolic Syndrome	Amine oxidase [flavin-containing] A OS=Rattus norvegicus GN=Maoa PE=1 SV=1	1027.18	825.215	901.884	918.094	2.96289	0.11105	3	216.42	316.357	165.05	232.609	2.36663	0.330777	3	0.253361	-1.98073
M0R660	7	1	47.1561	7.14479e-08	7.14601	4.13854	Control	Metabolic Syndrome	Glyceraldehyde-3-phosphate dehydrogenase OS=Rattus norvegicus PE=1 SV=1	923.66	971.795	951.42	948.958	2.97725	0.0254611	3	228.496	229.799	229.599	229.298	2.3604	0.00306133	3	0.241631	-2.04912
A0A0G2K7P7;A0A0G2K459	1	1	5.3915	0.000235686	3.62767	4.97099	Control	Metabolic Syndrome	Mitochondrial carrier 2 OS=Rattus norvegicus GN=Mtch2 PE=1 SV=1	989.441	1298.88	982.657	1090.33	3.03756	0.165682	3	259.876	195.512	202.626	219.338	2.34111	0.160876	3	0.201167	-2.31353
Q5U1Z9	2	1	12.8189	0.00670907	2.17334	2.58981	Control	Metabolic Syndrome	Metaxin 2 OS=Rattus norvegicus GN=Mtx2 PE=1 SV=1	550.49	661.254	487.687	566.477	2.75318	0.155136	3	255.609	153.06	247.53	218.733	2.33991	0.260674	3	0.386128	-1.37285
B5DEH2;B1WBY7	6	5	38.8382	0.000536836	3.27016	4.04195	Control	Metabolic Syndrome	Erlin-2 OS=Rattus norvegicus GN=Erlin2 PE=1 SV=1	877.893	824.617	879.767	860.759	2.93488	0.0363792	3	273.071	172.261	193.538	212.957	2.32829	0.249518	3	0.247406	-2.01505
Q3SWT0	1	1	10.1898	0.000753127	3.12313	4.35044	Control	Metabolic Syndrome	Platelet endothelial cell adhesion molecule OS=Rattus norvegicus GN=Pecam1 PE=1 SV=1	859.501	743.708	1011.57	871.594	2.94031	0.154134	3	249.244	157.51	194.285	200.346	2.30178	0.230433	3	0.229862	-2.12116
B5DEL8	8	1	41.2717	0.000468604	3.32919	1.96933	Control	Metabolic Syndrome	NADH dehydrogenase (Ubiquinone) Fe-S protein 5 OS=Rattus norvegicus GN=Ndufs5 PE=1 SV=1	373.628	376.891	412.106	387.542	2.58832	0.0550546	3	208.321	175.11	206.936	196.789	2.294	0.0954689	3	0.507788	-0.977702
F7FKI5;A0A0G2JW90;D4A5G8;P26284	10	6	46.3606	4.88559e-07	6.31108	4.8443	Control	Metabolic Syndrome	Pyruvate dehydrogenase E1 component subunit alpha OS=Rattus norvegicus GN=Pdha1 PE=1 SV=2	903.575	910.467	975.14	929.727	2.96836	0.0424629	3	187.711	194.419	193.636	191.922	2.28312	0.0191102	3	0.206428	-2.27629
REVERSE8423	1	1	5.2151	0.178821	0.747581	2.81502	Metabolic Syndrome	Control	Reversed Sequence 8423	61.8572	64.7891	64.1746	63.607	1.8035	0.0243086	3	287.126	196.027	54.0114	179.055	2.25299	0.656114	3	2.81502	1.49314
D3ZJV4	2	1	9.6844	0.337445	0.471797	3.46235	Metabolic Syndrome	Control	Fibronectin type III domain-containing 7 OS=Rattus norvegicus GN=Fndc7 PE=4 SV=1	94.0768	30.1067	18.8703	47.6846	1.67838	0.850751	3	395.989	36.2146	63.1	165.101	2.21775	1.21384	3	3.46235	1.79175
F1LN92	3	2	9.9825	0.186444	0.729453	1.40616	Control	Metabolic Syndrome	AFG3-like matrix AAA peptidase subunit 2 OS=Rattus norvegicus GN=Afg3l2 PE=1 SV=1	263.92	192.616	231.914	229.483	2.36075	0.15563	3	156.191	105.872	227.531	163.198	2.21272	0.374584	3	0.711155	-0.491764
REVERSE7456	1	1	4.6368	0.0962151	1.01676	14.1153	Control	Metabolic Syndrome	Reversed Sequence 7456	1566.97	1550.35	1353.42	1490.25	3.17326	0.0797086	3	160.168		156.561	158.365	2.19966	0.0161046	2	0.106267	-3.23423
A0A0G2K4Y1;A0A0G2K5E4;G3V6I5	1	1	5.183	0.0521973	1.28235	2.84775	Control	Metabolic Syndrome	DnaJ heat shock protein family (Hsp40) member A3 OS=Rattus norvegicus GN=Dnaja3 PE=1 SV=1	474.64	513.602	364.406	450.883	2.65406	0.171627	3	177.792	59.444	237.751	158.329	2.19956	0.573065	3	0.351154	-1.50982
E9PT79	2	1	10.3002	3.59306e-05	4.44454	5.57691	Control	Metabolic Syndrome	Translin OS=Rattus norvegicus GN=Tsn PE=1 SV=3	868.501	794.429	970.97	877.967	2.94348	0.100972	3	167.318	166.601	138.367	157.429	2.19708	0.104883	3	0.179311	-2.47947
P48675;Q6P725	3	2	19.614	0.0546302	1.26257	1.54249	Control	Metabolic Syndrome	Desmin OS=Rattus norvegicus GN=Des PE=1 SV=2	258.96	181.94	225.978	222.293	2.34693	0.173835	3	128.082	182.43	121.827	144.113	2.1587	0.231282	3	0.648302	-0.625261
REVERSE8451	2	1	9.8805	0.129388	0.888105	2.01963	Control	Metabolic Syndrome	Reversed Sequence 8451	356.809	211.322	249.539	272.557	2.43546	0.276733	3	163.974	53.5129	187.374	134.954	2.13018	0.529765	3	0.495139	-1.01409
REVERSE29704	4	2	24.8417	0.0769173	1.11398	3.13552	Control	Metabolic Syndrome	Reversed Sequence 29704	438.838	380.952	444.632	421.474	2.62477	0.0835462	3	81.2416	290.946	31.0702	134.419	2.12846		3	0.318926	-1.64871
D3ZRN3	38	1	132.667	0.446041	0.350625	1.11045	Control	Metabolic Syndrome	Actin, beta-like 2 OS=Rattus norvegicus GN=Actbl2 PE=1 SV=1	174.988	151.932	120.027	148.982	2.17314	0.18525	3	134.981	133.032	134.478	134.164	2.12764	0.00754176	3	0.900534	-0.151147
REVERSE19897	1	1	5.0696	0.0527327	1.27792	35.0813	Control	Metabolic Syndrome	Reversed Sequence 19897	3263.89	2840.46	3073.92	3059.42	3.48564	0.0693232	3		91.4559	170.173	130.814	2.11666	0.425498	2	0.0427579	-4.54767
P07943	3	3	15.4266	0.0176073	1.75431	4.44738	Control	Metabolic Syndrome	Aldose reductase OS=Rattus norvegicus GN=Akr1b1 PE=1 SV=3	501.299	623.78	557.989	561.023	2.74898	0.109259	3	159.311	47.7649	171.365	126.147	2.10088	0.540226	3	0.224852	-2.15295
D3ZB81	14	1	48.6413	1.48541e-05	4.82815	5.35933	Control	Metabolic Syndrome	Solute carrier family 25 member 31 OS=Rattus norvegicus GN=Slc25a31 PE=3 SV=3	622.843	596.082	643.337	620.754	2.79292	0.0381736	3	123.201	101.69	122.59	115.827	2.06381	0.105731	3	0.186591	-2.42205
D3ZDE7	2	1	9.6367	0.0407447	1.38993	13.5638	Metabolic Syndrome	Control	Primary cilia formation OS=Rattus norvegicus GN=Pifo PE=4 SV=1	10.9982	14.4872		12.7427	1.10526	0.193612	2	81.9014	115.683	148.094	115.226	2.06155	0.287248	3	9.04251	3.17672
Q9Z1E1;Q9Z1E1-2	2	2	11.1696	0.0165668	1.78076	2.03587	Control	Metabolic Syndrome	Flotillin-1 OS=Rattus norvegicus GN=Flot1 PE=2 SV=2	233.614	196.412	267.688	232.571	2.36656	0.153284	3	146.727	84.2291	111.754	114.237	2.05781	0.274191	3	0.49119	-1.02565
A0A0G2JVQ1;Q5BJT9	13	1	72.3104	0.000105304	3.97756	3.69652	Control	Metabolic Syndrome	Creatine kinase S-type, mitochondrial OS=Rattus norvegicus GN=Ckmt2 PE=1 SV=1	423.305	326.521	406.339	385.388	2.5859	0.134102	3	108.403	105.307	99.0606	104.257	2.01811	0.0456464	3	0.270525	-1.88617
P18163	4	4	22.285	0.00626636	2.20298	7.62289	Control	Metabolic Syndrome	Long-chain-fatty-acid--CoA ligase 1 OS=Rattus norvegicus GN=Acsl1 PE=1 SV=1	734.616	795.357	687.09	739.021	2.86866	0.0734316	3	168.052	82.9115	39.8792	96.9476	1.98654	0.672828	3	0.131184	-2.93034
Q5RK08	1	1	5.2563	0.000724688	3.13985	5.8346	Control	Metabolic Syndrome	Glioblastoma amplified sequence OS=Rattus norvegicus GN=Nipsnap2 PE=1 SV=1	555.934	488.384	546.153	530.157	2.7244	0.0688579	3	118.417	62.1578	92.0185	90.8644	1.95839	0.309773	3	0.171391	-2.54463
Q09073	22	2	78.098	2.62057e-05	4.5816	5.31325	Control	Metabolic Syndrome	ADP/ATP translocase 2 OS=Rattus norvegicus GN=Slc25a5 PE=1 SV=3	454.289	442.386	489.607	462.094	2.66473	0.0531468	3	91.1906	75.2691	94.4508	86.9701	1.93937		3	0.188209	-2.40959
P07895	1	1	6.2066	0.0866486	1.06224	11.5897	Control	Metabolic Syndrome	Superoxide dismutase [Mn], mitochondrial OS=Rattus norvegicus GN=Sod2 PE=1 SV=2	757.218	511.199	733.446	667.288	2.82431	0.203358	3		41.9864	130.741	86.3636	1.93633	0.726682	2	0.129425	-2.94981
P19511	4	4	33.6862	0.00135123	2.86927	11.1244	Control	Metabolic Syndrome	ATP synthase F(0) complex subunit B1, mitochondrial OS=Rattus norvegicus GN=Atp5f1 PE=1 SV=1	887.11	958.967	1012.74	952.939	2.97907	0.0661444	3	89.4902	43.2888	124.208	85.6622	1.93279	0.473897	3	0.0898927	-3.47565
REVERSE30592	1	1	4.5937	0.000124564	3.90461	4.4405	Control	Metabolic Syndrome	Reversed Sequence 30592	362.179	379.485	367.79	369.818	2.56799	0.0238754	3	86.9793	67.804	95.0656	83.283	1.92056	0.168121	3	0.2252	-2.15072
P11661	3	3	18.7479	9.17379e-05	4.03745	9.17215	Control	Metabolic Syndrome	NADH-ubiquinone oxidoreductase chain 5 OS=Rattus norvegicus GN=Mtnd5 PE=3 SV=3	681.877	732.137	633.167	682.394	2.83404	0.0725194	3	90.8154	75.1652	57.2148	74.3984	1.87156	0.225992	3	0.109026	-3.19726
P11960;F7EV94	2	1	14.6487	0.0176832	1.75244	5.36372	Control	Metabolic Syndrome	2-oxoisovalerate dehydrogenase subunit alpha, mitochondrial (Fragment) OS=Rattus norvegicus GN=Bckdha PE=1 SV=1	357.397	339.032	405.885	367.438	2.56518	0.0940009	3	96.8092	22.0703	86.6336	68.5044	1.83572	0.591694	3	0.186438	-2.42323
P28064	3	1	9.5255	0.000766888	3.11527	2.20568	Control	Metabolic Syndrome	Proteasome subunit beta type-8 OS=Rattus norvegicus GN=Psmb8 PE=1 SV=3	151.065	152.592	142.873	148.843	2.17273	0.0351142	3	78.5974	64.7332	59.1151	67.4819	1.82919	0.1486	3	0.453376	-1.14122
REVERSE14579	2	1	8.3411	0.0010411	2.98251	17.1553	Control	Metabolic Syndrome	Reversed Sequence 14579	1048.6	1225.64	1077.62	1117.29	3.04816	0.0849844	3	36.636	45.6784	113.069	65.1279	1.81377	0.64126	3	0.0582912	-4.10058
P41562	2	1	18.7542	1.0982e-05	4.95932	10.2287	Control	Metabolic Syndrome	Isocitrate dehydrogenase [NADP] cytoplasmic OS=Rattus norvegicus GN=Idh1 PE=1 SV=1	601.548	630.846	630.169	620.854	2.79299	0.0269356	3	50.9278	64.8358	66.3289	60.6975	1.78317	0.139935	3	0.0977645	-3.35455
P29147;A0A0G2JSH2	2	2	10.5486	9.87935e-05	4.00527	15.4559	Control	Metabolic Syndrome	D-beta-hydroxybutyrate dehydrogenase, mitochondrial OS=Rattus norvegicus GN=Bdh1 PE=1 SV=2	871.734	924.991	927.286	908.004	2.95809	0.0346156	3	58.2549	41.542	76.4469	58.7479	1.76899	0.297163	3	0.0647001	-3.95009
REVERSE10047	1	1	5.1591	0.00836306	2.07763	30.2734	Metabolic Syndrome	Control	Reversed Sequence 10047			5.32504	5.32504	0.726323		1	49.4762	65.9931	45.7374	53.7356	1.73026	0.200587	3	10.0911	3.33501
P07483	3	3	16.8641	0.0206917	1.6842	13.5763	Control	Metabolic Syndrome	Fatty acid-binding protein, heart OS=Rattus norvegicus GN=Fabp3 PE=1 SV=2	742.848	681.88	715.525	713.418	2.85334	0.0428061	3	70.5061	80.8677	6.27196	52.5486	1.72056	0.769007	3	0.0736575	-3.76302
A0A0G2K513;D3ZSD8	2	1	11.2226	2.52835e-05	4.59716	15.3175	Control	Metabolic Syndrome	Transmembrane protein 143 OS=Rattus norvegicus GN=Tmem143 PE=1 SV=1	660.689	890.676	730.423	760.596	2.88115	0.155043	3	47.676	43.1428	58.1468	49.6552	1.69596	0.154975	3	0.0652846	-3.93711
B1WBL5	2	2	9.6726	0.00276429	2.55842	14.7863	Control	Metabolic Syndrome	Cilia and flagella-associated protein 52 OS=Rattus norvegicus GN=Cfap52 PE=2 SV=1	670.418	647.86	715.006	677.761	2.83108	0.0504162	3	39.6122	80.1621	17.7368	45.837	1.66122		3	0.0676301	-3.88619
P53534;G3V6Y6	5	2	25.3592	0.00688596	2.16204	9.08527	Control	Metabolic Syndrome	Glycogen phosphorylase, brain form (Fragment) OS=Rattus norvegicus GN=Pygb PE=1 SV=3	421.94	319.45	432.219	391.203	2.5924	0.159386	3	54.0296	60.3815	14.766	43.059	1.63406	0.573804	3	0.110068	-3.18353
B2GV06	7	6	47.3089	0.0023596	2.62716	34.1738	Control	Metabolic Syndrome	Succinyl-CoA:3-ketoacid coenzyme A transferase 1, mitochondrial OS=Rattus norvegicus GN=Oxct1 PE=1 SV=1	1140.71	1723.74	1437.67	1434.04	3.15656	0.203295	3	11.8132	71.0871	42.9888	41.9631	1.62287	0.70658	3	0.0292621	-5.09482
Q5XIC0	1	1	4.4356	0.0128178	1.89219	14.0017	Control	Metabolic Syndrome	Enoyl-CoA delta isomerase 2, mitochondrial OS=Rattus norvegicus GN=Eci2 PE=1 SV=1	556.677	552.581	605.653	571.637	2.75712	0.0516582	3	95.494	19.3873	7.598	40.8264	1.61094	1.16858	3	0.0714201	-3.80753
P48500;A0A0G2JWJ4;A0A0G2JWU1	1	1	7.0422	0.0176835	1.75243	45.9125	Control	Metabolic Syndrome	Triosephosphate isomerase OS=Rattus norvegicus GN=Tpi1 PE=1 SV=2	543.798	640.952	534.881	573.21	2.75831	0.102641	3	37.4545			37.4545	1.5735		1	0.0653417	-3.93585
Q68FU3	2	2	12.9978	5.61537e-07	6.25062	13.9612	Control	Metabolic Syndrome	Electron transfer flavoprotein subunit beta OS=Rattus norvegicus GN=Etfb PE=1 SV=3	520.442	517.073	499.925	512.48	2.70968	0.0214689	3	35.2221	40.0332	34.8669	36.7074	1.56475	0.0786132	3	0.071627	-3.80335
P07633;Q68FZ8	1	1	5.622	0.0377759	1.42279	27.5322	Control	Metabolic Syndrome	Propionyl-CoA carboxylase beta chain, mitochondrial OS=Rattus norvegicus GN=Pccb PE=2 SV=1	577.733	790.455	463.191	610.46	2.78566	0.272039	3	39.8095	26.7083		33.2589	1.52191	0.278539	2	0.0544817	-4.19808
G3V7Y3;P35434	1	1	5.4413	0.0209471	1.67888	32.6938	Control	Metabolic Syndrome	ATP synthase subunit delta, mitochondrial OS=Rattus norvegicus GN=Atp5d PE=1 SV=1	411.772	372.589	288.389	357.583	2.55338	0.176309	3			32.8121	32.8121	1.51603		1	0.0917606	-3.44598
B1WC61	1	1	5.0781	0.00536635	2.27032	14.1588	Control	Metabolic Syndrome	Acad9 protein OS=Rattus norvegicus GN=Acad9 PE=1 SV=1	468.233	430.395	440.778	446.469	2.64979	0.0437895	3	8.96669	47.1841	38.4484	31.5331	1.49877	0.635055	3	0.0706277	-3.82362
P13221	5	4	31.49	2.28771e-05	4.6406	27.7615	Control	Metabolic Syndrome	Aspartate aminotransferase, cytoplasmic OS=Rattus norvegicus GN=Got1 PE=1 SV=3	827.878	848.12	851.988	842.662	2.92565	0.0153659	3	24.1004	27.4319	39.5285	30.3536	1.48221	0.267461	3	0.0360211	-4.79501
Q75Q40;G3V8F5	2	2	12.4197	0.00171939	2.76463	12.2761	Control	Metabolic Syndrome	Mitochondrial import receptor subunit TOM40 homolog OS=Rattus norvegicus GN=Tomm40 PE=1 SV=1	364.603	312.728	361.616	346.315	2.53947	0.0841027	3	20.2564	15.385	48.99	28.2105	1.45041	0.64372	3	0.0814589	-3.61778
O55171;A0A0G2K7Z3;A1A5R4;O88267;Q6IMX8	3	2	18.4218	4.22624e-06	5.37405	13.3126	Control	Metabolic Syndrome	Acyl-coenzyme A thioesterase 2, mitochondrial OS=Rattus norvegicus GN=Acot2 PE=1 SV=1	332.008	339.38	310.591	327.326	2.51498	0.0456862	3	25.0023	21.4574	27.3036	24.5878	1.39072	0.119777	3	0.075117	-3.73472
A0A0U1RRQ1;G3V9S6	1	1	7.3706	0.043261	1.3639	16.0133	Control	Metabolic Syndrome	NADH:ubiquinone oxidoreductase subunit A1 OS=Rattus norvegicus GN=Ndufa1 PE=1 SV=1	204.443	201.252	300.795	235.497	2.37199	0.240227	3	32.0376	12.0815		22.0596	1.3436	0.639683	2	0.0936724	-3.41623
P31399	3	2	18.4835	5.73538e-05	4.24144	32.5296	Control	Metabolic Syndrome	ATP synthase subunit d, mitochondrial OS=Rattus norvegicus GN=Atp5h PE=1 SV=3	770.807	517.221	684.202	657.41	2.81784	0.19607	3	24.9294	14.7047	20.9947	20.2096	1.30556	0.255193	3	0.0307413	-5.02368
P31044	2	2	10.9519	0.00601008	2.22112	12.0361	Control	Metabolic Syndrome	Phosphatidylethanolamine-binding protein 1 OS=Rattus norvegicus GN=Pebp1 PE=1 SV=3	263.633	156.4	190.825	203.619	2.30882	0.268882	3	5.48115	19.1975	26.0734	16.9173	1.22833	0.619706	3	0.0830832	-3.5893
Q4QRB4	3	1	18.7753	0.00123732	2.90752	9.87738	Control	Metabolic Syndrome	Tubulin beta-3 chain OS=Rattus norvegicus GN=Tubb3 PE=1 SV=1	140.043	85.8074	183.932	136.594	2.13543	0.359847	3	9.67832	15.1882	16.6203	13.829	1.14079	0.265037	3	0.101241	-3.30413
REVERSE24163	3	2	17.9446	0.000920021	3.0362	79.6435	Control	Metabolic Syndrome	Reversed Sequence 24163	1040.49	1094.47	1015.42	1050.13	3.02124	0.0384692	3	7.79184	4.50836	27.2559	13.1854	1.12009	0.932514	3	0.012556	-6.31548
M0R7G4;M0R7V3	1	1	5.9309	0.0199507	1.70004	21.5967	Control	Metabolic Syndrome	MICOS complex subunit OS=Rattus norvegicus GN=Apoo PE=1 SV=2	80.3237	57.1863	119.008	85.5061	1.932	0.365296	3	11.8777			11.8777	1.07473	#DIV/0!	1	0.13891	-2.84777
A0A096MIZ7;A0A0G2K6R3;M0R9N4;Q4V7F0	1	1	4.4775	0.0239178	1.62128	22.2382	Control	Metabolic Syndrome	Tetratricopeptide repeat protein 23 (Fragment) OS=Rattus norvegicus GN=Ttc23 PE=4 SV=1	145.657	224.561	153.467	174.562	2.24195	0.249059	3	0.0829728	23.466		11.7745	1.07094	1.40425	2	0.0674516	-3.89
G3V7C6;B4F7C2;P69897;P69897-2;P85108;Q3KRE8;Q4QQV0;Q6P9T8	4	1	24.6888	0.00301454	2.52078	12.504	Control	Metabolic Syndrome	Tubulin beta chain OS=Rattus norvegicus GN=Tubb4b PE=1 SV=2	118.375	90.7601	152.552	120.563	2.08121	0.256747	3	4.55487	17.1019	7.26885	9.64188	0.984162	0.684676	3	0.0799741	-3.64432
B0BMW2;O70351	2	2	13.3099	0.00778757	2.1086	55.0468	Control	Metabolic Syndrome	3-hydroxyacyl-CoA dehydrogenase type-2 OS=Rattus norvegicus GN=Hsd17b10 PE=1 SV=1	301.709	266.158	317.805	295.224	2.47015	0.0895154	3	3.24053	12.8489		8.04472	0.905511	0.844548	2	0.0272495	-5.19763
A0A0G2K9I7;A0A0G2JUB9;A0A0G2JUT5;A0A0G2JVM0;P0C2X9	1	1	5.4697	0.00611486	2.21361	75.7475	Control	Metabolic Syndrome	Delta-1-pyrroline-5-carboxylate dehydrogenase, mitochondrial OS=Rattus norvegicus GN=Aldh4a1 PE=1 SV=1	213.846	82.595	207.739	168.06	2.22546	0.440782	3			6.65607	6.65607	0.823218		1	0.0396053	-4.65816
O54937;G3V778	2	1	8.85	0.00659018	2.1811	48.129	Control	Metabolic Syndrome	[Pyruvate dehydrogenase (acetyl-transferring)] kinase isozyme 4, mitochondrial OS=Rattus norvegicus GN=Pdk4 PE=1 SV=1	110.429	58.9287	107.081	92.1461	1.96448	0.312719	3			5.74369	5.74369	0.759191		1	0.0623324	-4.00387
F1LZZ1	1	1	4.4293	0.00612795	2.21268	37.6102	Control	Metabolic Syndrome	WD repeat domain 38 OS=Rattus norvegicus GN=Wdr38 PE=1 SV=2	112.981	79.4508	131.655	108.029	2.03354	0.24486	3	2.84557	5.77141		4.30849	0.634325	0.480187	2	0.0398828	-4.64809
P00884;Q66HT1	1	1	5.0686	0.00221646	2.65434	35.4464	Control	Metabolic Syndrome	Fructose-bisphosphate aldolase B OS=Rattus norvegicus GN=Aldob PE=1 SV=2	149.878	100.723	142.87	131.157	2.11779	0.202723	3	4.14421	6.08736	0.868858	3.70014	0.568218	0.712794	3	0.0282116	-5.14757
P12007	2	1	14.6328	0.00118584	2.92598	204.878	Control	Metabolic Syndrome	Isovaleryl-CoA dehydrogenase, mitochondrial OS=Rattus norvegicus GN=Ivd PE=1 SV=2	240.157	201.478	289.975	243.87	2.38716	0.181921	3	3.57095			3.57095	0.552784		1	0.0146428	-6.09366

## Sheet: Filtered proteins
Accession	Peptide count	Unique peptides	Confidence score	Anova (p)	-Log10(Anova (p))	Max fold change	Highest mean condition	Lowest mean condition	Description	20180517_UDMSE_C_001	20180517_UDMSE_C_002	20180517_UDMSE_C_003	Average.Intensity.Control	20180517_UDMSE_SM_001	20180517_UDMSE_SM_002	20180517_UDMSE_SM_003	Average.Intensity.SM	Ratio	log2.Ratio	UNCHANGED	UP	DOWN
P68035;A0A0G2K4M6;P62738;P63269;P68136	115	44	479.727	1.45615e-08	7.83679	5.11088	Metabolic Syndrome	Control	Actin, alpha cardiac muscle 1 OS=Rattus norvegicus GN=Actc1 PE=2 SV=1	57379	58278.7	57957.1	57871.6	289705	299851	297767	295775	5.11088	2.35357		x
D3ZD09	5	4	35.0334	2.24232e-08	7.6493	2.68501	Metabolic Syndrome	Control	Cytochrome c oxidase subunit OS=Rattus norvegicus GN=Cox6b1 PE=1 SV=1	35295.1	35387.3	35963.3	35548.5	96409.6	94956.2	94978.7	95448.2	2.68501	1.42493		x
P49432;A0A0G2KAM3	12	12	81.0015	3.75751e-08	7.4251	4.18324	Control	Metabolic Syndrome	Pyruvate dehydrogenase E1 component subunit beta, mitochondrial OS=Rattus norvegicus GN=Pdhb PE=1 SV=2	5562.56	5350.76	5515.06	5476.13	1297.51	1319.35	1310.34	1309.06	0.239049	-2.06462			x
P04797;A0A0G2K8S2;B1WBQ8;D3ZEN2;D3ZGY4;E9PTN6;E9PTV9;F1M2N4;F1M4G6;M0R590;Q498M9;Q9ESV6	7	1	47.6278	7.14472e-08	7.14602	4.13854	Control	Metabolic Syndrome	Glyceraldehyde-3-phosphate dehydrogenase OS=Rattus norvegicus GN=Gapdh PE=1 SV=3	6639.22	6985.2	6838.75	6821.06	1642.41	1651.78	1650.35	1648.18	0.241631	-2.04912			x
D4ADF6	3	3	28.093	7.90045e-08	7.10235	8.69357	Metabolic Syndrome	Control	Zinc finger FYVE-type-containing 16 OS=Rattus norvegicus GN=Zfyve16 PE=1 SV=2	15681.9	15501.1	15032.6	15405.2	133909	138441	129428	133926	8.69357	3.11995		x
P16409;P02600;P02600-2	52	47	249.394	8.06151e-08	7.09358	3.39941	Metabolic Syndrome	Control	Myosin light chain 3 OS=Rattus norvegicus GN=Myl3 PE=1 SV=2	23075.3	23690.9	23122.9	23296.4	78586.5	78208.4	80787	79194	3.39941	1.76529		x
P15999;A0A0G2K099;F1LP05	46	42	238.859	1.82252e-07	6.73933	3.41967	Control	Metabolic Syndrome	ATP synthase subunit alpha, mitochondrial OS=Rattus norvegicus GN=Atp5a1 PE=1 SV=2	44440.7	46723	45304	45489.2	13330.4	13450.3	13126	13302.2	0.292425	-1.77386			x
D4A565	9	9	57.1299	2.63288e-07	6.57957	3.33256	Control	Metabolic Syndrome	NADH dehydrogenase (Ubiquinone) 1 beta subcomplex, 5 (Predicted), isoform CRA_b OS=Rattus norvegicus GN=Ndufb5 PE=1 SV=1	18937.3	19908.8	19743.5	19529.9	5885.53	5769.64	5925.8	5860.32	0.300069	-1.73663			x
Q9ER34	34	27	179.959	4.55074e-07	6.34192	3.35855	Control	Metabolic Syndrome	Aconitate hydratase, mitochondrial OS=Rattus norvegicus GN=Aco2 PE=1 SV=2	13151.9	13576.1	13695.3	13474.4	3890.7	4039.83	4105.43	4011.99	0.297748	-1.74784			x
F7FKI5;A0A0G2JW90;D4A5G8;P26284	10	6	46.3606	4.88559e-07	6.31108	4.8443	Control	Metabolic Syndrome	Pyruvate dehydrogenase E1 component subunit alpha OS=Rattus norvegicus GN=Pdha1 PE=1 SV=2	903.575	910.467	975.14	929.727	187.711	194.419	193.636	191.922	0.206428	-2.27629			x
G3V885;A0A0G2JX91	426	1	2228.82	5.22053e-07	6.28229	3.71882	Metabolic Syndrome	Control	Myosin-6 OS=Rattus norvegicus GN=Myh6 PE=1 SV=2	38826.3	38023.3	36054.2	37634.6	140354	138636	140879	139956	3.71882	1.89485		x
Q68FU3	2	2	12.9978	5.61537e-07	6.25062	13.9612	Control	Metabolic Syndrome	Electron transfer flavoprotein subunit beta OS=Rattus norvegicus GN=Etfb PE=1 SV=3	520.442	517.073	499.925	512.48	35.2221	40.0332	34.8669	36.7074	0.071627	-3.80335			x
D3ZTG6	9	6	50.5712	5.74462e-07	6.24074	2.90517	Control	Metabolic Syndrome	SFI1 centrin-binding protein OS=Rattus norvegicus GN=Sfi1 PE=4 SV=2	138865	146094	138648	141202	48272.1	48200.5	49339	48603.9	0.344214	-1.53862			x
P15650	11	10	88.7452	6.78609e-07	6.16838	6.64936	Control	Metabolic Syndrome	Long-chain specific acyl-CoA dehydrogenase, mitochondrial OS=Rattus norvegicus GN=Acadl PE=1 SV=1	8935.97	9151.62	9122.57	9070.05	1441.24	1369.26	1281.64	1364.05	0.15039	-2.73322			x
A0A0G2K793;P34058;P82995	3	2	22.0082	7.2674e-07	6.13862	2.20367	Control	Metabolic Syndrome	Heat shock protein HSP 90-beta OS=Rattus norvegicus GN=Hsp90ab1 PE=1 SV=1	2565.66	2608.25	2526.1	2566.67	1145.67	1157.83	1190.68	1164.73	0.453789	-1.13991	x
A0A0G2K808	3	3	12.9752	7.65055e-07	6.11631	1.87124	Control	Metabolic Syndrome	ArfGAP with SH3 domain, ankyrin repeat and PH domain 2 OS=Rattus norvegicus GN=Asap2 PE=1 SV=1	6668.57	6809.76	6916.09	6798.14	3594.08	3651.69	3653.13	3632.97	0.534406	-0.903991	x
Q5BJZ3	36	35	168.164	8.39547e-07	6.07595	7.04469	Control	Metabolic Syndrome	Nicotinamide nucleotide transhydrogenase OS=Rattus norvegicus GN=Nnt PE=1 SV=1	7501.47	7269.7	7702.52	7491.23	1136.43	1022.08	1031.65	1063.39	0.141951	-2.81654			x
P45953;Q5M9H2	6	5	35.2517	8.41225e-07	6.07509	2.86625	Control	Metabolic Syndrome	Very long-chain specific acyl-CoA dehydrogenase, mitochondrial OS=Rattus norvegicus GN=Acadvl PE=1 SV=1	3807.18	3856.17	3946.97	3870.11	1347.5	1392.38	1310.81	1350.23	0.348887	-1.51917			x
P81155	19	12	97.1068	9.10315e-07	6.04081	2.21103	Control	Metabolic Syndrome	Voltage-dependent anion-selective channel protein 2 OS=Rattus norvegicus GN=Vdac2 PE=1 SV=2	11977.1	12392.8	12553.9	12307.9	5537.46	5643.71	5518.64	5566.6	0.452277	-1.14472	x
P06761;A0A0G2JVI3	5	4	26.8043	1.02819e-06	5.98793	6.08573	Metabolic Syndrome	Control	78 kDa glucose-regulated protein OS=Rattus norvegicus GN=Hspa5 PE=1 SV=1	2375.28	2656.78	2638.08	2556.71	15598.5	15367.9	15712	15559.5	6.08573	2.60543		x
Q8VHF5;G3V936	13	13	57.3192	1.08549e-06	5.96437	3.50837	Control	Metabolic Syndrome	Citrate synthase, mitochondrial OS=Rattus norvegicus GN=Cs PE=1 SV=1	5312.61	5390.7	5536.77	5413.36	1581.36	1574.39	1473.21	1542.98	0.285032	-1.8108			x
D3ZAN6	2	2	4.9395	1.27431e-06	5.89472	7.41964	Metabolic Syndrome	Control	Poly(A) polymerase gamma OS=Rattus norvegicus GN=Papolg PE=4 SV=1	8781.42	8017.33	9199.33	8666.03	66242.2	63374.8	63279.4	64298.8	7.41964	2.89135		x
P32551	68	65	317.369	1.50605e-06	5.82216	1.51794	Control	Metabolic Syndrome	Cytochrome b-c1 complex subunit 2, mitochondrial OS=Rattus norvegicus GN=Uqcrc2 PE=1 SV=2	102008	102774	103475	102752	68336.4	66564.4	68175.2	67692	0.658787	-0.602115	x
A0A0G2K6A9	5	4	27.924	1.56932e-06	5.80429	4.84598	Metabolic Syndrome	Control	Protein RUFY3 OS=Rattus norvegicus GN=Rufy3 PE=1 SV=1	692.437	752.387	671.479	705.434	3346.5	3474.36	3434.69	3418.52	4.84598	2.27679		x
P06686	3	1	20.8203	1.75899e-06	5.75474	6.32384	Metabolic Syndrome	Control	Sodium/potassium-transporting ATPase subunit alpha-2 OS=Rattus norvegicus GN=Atp1a2 PE=1 SV=1	69.2207	75.6466	66.9046	70.5906	462.482	428.041	448.69	446.404	6.32384	2.6608		x
P00507	14	14	73.5818	1.85684e-06	5.73123	4.2889	Control	Metabolic Syndrome	Aspartate aminotransferase, mitochondrial OS=Rattus norvegicus GN=Got2 PE=1 SV=2	4312.58	4674.11	4633.92	4540.2	1060.65	1099.66	1015.47	1058.59	0.23316	-2.10061			x
P97700;G3V6H5	6	5	49.5829	1.87886e-06	5.72611	7.76095	Control	Metabolic Syndrome	Mitochondrial 2-oxoglutarate/malate carrier protein OS=Rattus norvegicus GN=Slc25a11 PE=1 SV=3	2288.76	2507.83	2517.02	2437.87	337.931	301.566	302.863	314.12	0.12885	-2.95623			x
P04636	21	18	118.9	1.90475e-06	5.72016	3.31694	Control	Metabolic Syndrome	Malate dehydrogenase, mitochondrial OS=Rattus norvegicus GN=Mdh2 PE=1 SV=2	12487.4	12895.5	11906.7	12429.9	3643.33	3740.65	3858.18	3747.39	0.301482	-1.72986			x
Q7TP48;A0A0G2K6G2	3	3	14.4864	2.56651e-06	5.59066	3.82639	Metabolic Syndrome	Control	Adipocyte plasma membrane-associated protein OS=Rattus norvegicus GN=Apmap PE=2 SV=2	2907.72	2911.36	2828.4	2882.49	10362.3	11603.9	11122.4	11029.5	3.82639	1.93598		x
F1LZW6	16	9	86.9067	2.93155e-06	5.5329	2.8656	Control	Metabolic Syndrome	Solute carrier family 25 member 13 OS=Rattus norvegicus GN=Slc25a13 PE=1 SV=2	1897.39	1953.2	1978.87	1943.15	661.103	712.356	660.833	678.097	0.348967	-1.51884			x
Q68FY0	52	49	233.792	3.44305e-06	5.46306	1.89314	Control	Metabolic Syndrome	Cytochrome b-c1 complex subunit 1, mitochondrial OS=Rattus norvegicus GN=Uqcrc1 PE=1 SV=1	26878.3	27219.3	27962.3	27353.3	14109.8	14468.8	14767.2	14448.6	0.528222	-0.920783	x
P63259;A0A0G2K3K2;P60711	76	10	309.184	3.76065e-06	5.42474	12.7544	Metabolic Syndrome	Control	Actin, cytoplasmic 2 OS=Rattus norvegicus GN=Actg1 PE=1 SV=1	286.911	327.144	367.429	327.162	4203.12	4206.77	4108.35	4172.74	12.7544	3.67292		x
O55171;A0A0G2K7Z3;A1A5R4;O88267;Q6IMX8	3	2	18.4218	4.22624e-06	5.37405	13.3126	Control	Metabolic Syndrome	Acyl-coenzyme A thioesterase 2, mitochondrial OS=Rattus norvegicus GN=Acot2 PE=1 SV=1	332.008	339.38	310.591	327.326	25.0023	21.4574	27.3036	24.5878	0.075117	-3.73472			x
Q5XIT9	3	2	20.1484	4.74028e-06	5.3242	6.38771	Control	Metabolic Syndrome	Methylcrotonoyl-CoA carboxylase beta chain, mitochondrial OS=Rattus norvegicus GN=Mccc2 PE=2 SV=1	2433.48	2612.25	2565.03	2536.92	420.86	357.799	412.81	397.156	0.156551	-2.6753			x
D3ZCV0;Q8R4I6	11	4	60.6497	6.1777e-06	5.20917	7.9919	Metabolic Syndrome	Control	Actinin alpha 2 OS=Rattus norvegicus GN=Actn2 PE=1 SV=1	189.06	181.13	192.475	187.555	1480.62	1673.44	1342.7	1498.92	7.9919	2.99854		x
P56574;A0A0G2JUF6	36	32	202.811	6.64909e-06	5.17724	3.71382	Control	Metabolic Syndrome	Isocitrate dehydrogenase [NADP], mitochondrial OS=Rattus norvegicus GN=Idh2 PE=1 SV=2	11570.5	11621.1	11140.9	11444.2	3033.49	2891.13	3319.92	3081.51	0.269265	-1.8929			x
D3ZLT1	5	5	32.0859	6.97987e-06	5.15615	1.93721	Control	Metabolic Syndrome	NADH dehydrogenase (Ubiquinone) 1 beta subcomplex, 7 (Predicted) OS=Rattus norvegicus GN=Ndufb7 PE=1 SV=1	10526.6	10664.3	10464.9	10551.9	5581.76	5537.65	5221.49	5446.97	0.516206	-0.953982	x
D4A7L4	7	7	47.8196	8.04277e-06	5.09459	3.46889	Control	Metabolic Syndrome	NADH dehydrogenase (Ubiquinone) 1 beta subcomplex, 11 (Predicted) OS=Rattus norvegicus GN=Ndufb11 PE=1 SV=1	11966	11706.3	12561.1	12077.8	3671.25	3533.98	3240	3481.74	0.288277	-1.79447			x
Q64428	21	18	120.275	8.0891e-06	5.0921	3.32	Control	Metabolic Syndrome	Trifunctional enzyme subunit alpha, mitochondrial OS=Rattus norvegicus GN=Hadha PE=1 SV=2	4804.87	5144.12	5030.06	4993.02	1413.88	1497.78	1600.11	1503.92	0.301205	-1.73118			x
Q5XIH3	38	36	191.333	8.13727e-06	5.08952	1.46242	Control	Metabolic Syndrome	NADH dehydrogenase [ubiquinone] flavoprotein 1, mitochondrial OS=Rattus norvegicus GN=Ndufv1 PE=1 SV=1	27072.3	26010.5	26145.8	26409.6	17989.4	18178.1	18009.1	18058.8	0.683799	-0.548355	x
Q5XIH7;A0A0G2KB63	19	18	108.034	8.45375e-06	5.07295	2.55053	Metabolic Syndrome	Control	Prohibitin-2 OS=Rattus norvegicus GN=Phb2 PE=1 SV=1	3945.72	4047.02	3963.18	3985.31	10720.6	10155.4	9617.98	10164.6	2.55053	1.3508		x
P19527	2	1	15.8333	8.64447e-06	5.06326	4.69217	Metabolic Syndrome	Control	Neurofilament light polypeptide OS=Rattus norvegicus GN=Nefl PE=1 SV=3	569.14	604.645	635.562	603.116	2828.85	2619.54	3041.37	2829.92	4.69217	2.23025		x
B1H267	2	2	8.6252	8.68837e-06	5.06106	2.40759	Metabolic Syndrome	Control	Sorting nexin-5 OS=Rattus norvegicus GN=Snx5 PE=1 SV=1	3151.14	3183.62	3140.33	3158.36	8028.72	7234.69	7548.72	7604.04	2.40759	1.26759		x
P68370;A0A0H2UHM7;Q5XIF6;Q68FR8;Q6AY56;Q6AYZ1;Q6P9V9	4	4	23.1882	9.00585e-06	5.04548	1.65057	Metabolic Syndrome	Control	Tubulin alpha-1A chain OS=Rattus norvegicus GN=Tuba1a PE=1 SV=1	5005.1	4756.39	4757.95	4839.81	8030.92	7913.13	8021.3	7988.45	1.65057	0.722964	x
P12847;G3V6D8	77	6	355.916	9.52463e-06	5.02115	1.74797	Control	Metabolic Syndrome	Myosin-3 OS=Rattus norvegicus GN=Myh3 PE=3 SV=1	7031.24	7173.53	7101.3	7102.02	4022.06	3953.55	4213.43	4063.01	0.572092	-0.80568	x
D3ZAA9	2	1	10.8437	9.58688e-06	5.01832	2.9357	Metabolic Syndrome	Control	MAGUK p55 subfamily member 2 OS=Rattus norvegicus GN=Mpp2 PE=1 SV=2	4839.18	5138.83	5333.81	5103.94	14655	15764.7	14531.2	14983.6	2.9357	1.5537		x
P16036;G3V741;Q6IRH6	8	8	49.0336	9.8057e-06	5.00852	7.41077	Control	Metabolic Syndrome	Phosphate carrier protein, mitochondrial OS=Rattus norvegicus GN=Slc25a3 PE=1 SV=1	4953.52	5595.56	5239.85	5262.98	634.394	788.13	708.014	710.179	0.134939	-2.88962			x
Q6P9Y4;A0A1W2Q605;Q05962	38	17	129.455	9.82832e-06	5.00752	4.11592	Control	Metabolic Syndrome	ADP/ATP translocase 1 OS=Rattus norvegicus GN=Slc25a4 PE=1 SV=1	25439.3	25606.6	25041.3	25362.4	6477.12	5557.67	6451.27	6162.02	0.242959	-2.04122			x
M0RD07	2	1	10.2961	1.04235e-05	4.98199	12.8513	Metabolic Syndrome	Control	Uncharacterized protein OS=Rattus norvegicus PE=4 SV=2	78.9385	90.611	108.166	92.5719	1151.35	1186.56	1231.1	1189.67	12.8513	3.68384		x
Q5PQZ9	4	4	22.7898	1.06162e-05	4.97403	1.83678	Control	Metabolic Syndrome	NADH dehydrogenase [ubiquinone] 1 subunit C2 OS=Rattus norvegicus GN=Ndufc2 PE=1 SV=1	2267.91	2282.93	2261.78	2270.87	1203.03	1214.96	1291.02	1236.34	0.544432	-0.877176	x
P42123	16	15	79.9574	1.09135e-05	4.96203	3.68944	Control	Metabolic Syndrome	L-lactate dehydrogenase B chain OS=Rattus norvegicus GN=Ldhb PE=1 SV=2	7171.25	6944.62	7091.26	7069.05	1743.46	2037.57	1967.04	1916.02	0.271044	-1.8834			x
P41562	2	1	18.7542	1.0982e-05	4.95932	10.2287	Control	Metabolic Syndrome	Isocitrate dehydrogenase [NADP] cytoplasmic OS=Rattus norvegicus GN=Idh1 PE=1 SV=1	601.548	630.846	630.169	620.854	50.9278	64.8358	66.3289	60.6975	0.0977645	-3.35455			x
F1LM47	3	3	16.8398	1.1889e-05	4.92485	2.35127	Metabolic Syndrome	Control	Succinate--CoA ligase [ADP-forming] subunit beta, mitochondrial OS=Rattus norvegicus GN=Sucla2 PE=1 SV=1	3489.99	3647.46	3573.81	3570.42	8095.71	8893.36	8196.03	8395.03	2.35127	1.23344		x
P09605	11	1	65.6745	1.40207e-05	4.85323	3.79606	Control	Metabolic Syndrome	Creatine kinase S-type, mitochondrial OS=Rattus norvegicus GN=Ckmt2 PE=1 SV=2	1907.49	1925.67	1936.84	1923.33	495.284	557.71	467	506.665	0.263431	-1.9245			x
D3ZB81	14	1	48.6413	1.48541e-05	4.82815	5.35933	Control	Metabolic Syndrome	Solute carrier family 25 member 31 OS=Rattus norvegicus GN=Slc25a31 PE=3 SV=3	622.843	596.082	643.337	620.754	123.201	101.69	122.59	115.827	0.186591	-2.42205			x
Q5QJC9	2	1	10.0267	1.56138e-05	4.80649	1.82303	Control	Metabolic Syndrome	BAG family molecular chaperone regulator 5 OS=Rattus norvegicus GN=Bag5 PE=1 SV=1	8685.99	8685.5	8611.49	8660.99	4609.3	4979.56	4663.79	4750.88	0.548538	-0.866337	x
Q6P6R2	7	6	40.3525	1.67471e-05	4.77606	7.87121	Control	Metabolic Syndrome	Dihydrolipoyl dehydrogenase, mitochondrial OS=Rattus norvegicus GN=Dld PE=1 SV=1	2269.49	2238.46	2415.4	2307.78	288.769	336.787	254.023	293.193	0.127045	-2.97658			x
D3ZUX5	4	2	25.9901	1.74849e-05	4.75734	1.76982	Control	Metabolic Syndrome	MICOS complex subunit OS=Rattus norvegicus GN=Chchd3 PE=1 SV=1	3070.96	3007.44	3008.28	3028.9	1745.28	1634.97	1753.99	1711.41	0.565029	-0.823603	x
P03889	4	4	27.0245	1.94913e-05	4.71016	6.31607	Control	Metabolic Syndrome	NADH-ubiquinone oxidoreductase chain 1 OS=Rattus norvegicus GN=Mtnd1 PE=1 SV=3	2068.61	2069.1	1899.79	2012.5	335.104	346.72	274.069	318.631	0.158326	-2.65903			x
P02564	364	2	1968.33	1.97873e-05	4.70361	7.11928	Metabolic Syndrome	Control	Myosin-7 OS=Rattus norvegicus GN=Myh7 PE=1 SV=2	254.718	340.413	292.73	295.954	2095.59	2143.16	2082.19	2106.98	7.11928	2.83173		x
P50753-2;F1LQ95;P50753	2	2	14.4086	2.27065e-05	4.64385	4.76372	Metabolic Syndrome	Control	Isoform 2 of Troponin T, cardiac muscle OS=Rattus norvegicus GN=Tnnt2	117.911	118.474	109.661	115.349	559.135	604.162	485.169	549.489	4.76372	2.25209		x
P04692	34	1	152.171	2.42117e-05	4.61597	10.0934	Metabolic Syndrome	Control	Tropomyosin alpha-1 chain OS=Rattus norvegicus GN=Tpm1 PE=1 SV=3	3342.01	2760.38	2328.75	2810.38	28519.2	28490.3	28089.6	28366.4	10.0934	3.33534		x
A0A0G2K513;D3ZSD8	2	1	11.2226	2.52835e-05	4.59716	15.3175	Control	Metabolic Syndrome	Transmembrane protein 143 OS=Rattus norvegicus GN=Tmem143 PE=1 SV=1	660.689	890.676	730.423	760.596	47.676	43.1428	58.1468	49.6552	0.0652846	-3.93711			x
Q09073	22	2	78.098	2.62057e-05	4.5816	5.31325	Control	Metabolic Syndrome	ADP/ATP translocase 2 OS=Rattus norvegicus GN=Slc25a5 PE=1 SV=3	454.289	442.386	489.607	462.094	91.1906	75.2691	94.4508	86.9701	0.188209	-2.40959			x
Q66HF1;M0R8U7	108	105	457.118	3.05754e-05	4.51463	1.31895	Control	Metabolic Syndrome	NADH-ubiquinone oxidoreductase 75 kDa subunit, mitochondrial OS=Rattus norvegicus GN=Ndufs1 PE=1 SV=1	66351.6	68247.7	65875.5	66825	51414	50128.2	50453.2	50665.1	0.758177	-0.399394	x
A0A0G2JXE0;A0A0G2JXI9;A0A0G2K7R1;D3ZLY9;D3ZNH4;D3ZNZ9;D3ZWM5;D4A817;G3V8B3;G3V9C7;M0R4L7;M0RBQ5;Q00715;Q00729	7	5	39.2988	3.44059e-05	4.46337	3.54487	Metabolic Syndrome	Control	Histone H2B OS=Rattus norvegicus GN=LOC102549061 PE=3 SV=1	786.054	720.319	806.62	770.998	3000.41	2687.11	2511.75	2733.09	3.54487	1.82573		x
E9PT79	2	1	10.3002	3.59306e-05	4.44454	5.57691	Control	Metabolic Syndrome	Translin OS=Rattus norvegicus GN=Tsn PE=1 SV=3	868.501	794.429	970.97	877.967	167.318	166.601	138.367	157.429	0.179311	-2.47947			x
P62804	12	11	50.0734	3.72869e-05	4.42844	1.52017	Control	Metabolic Syndrome	Histone H4 OS=Rattus norvegicus GN=Hist1h4b PE=1 SV=2	4127.01	4323.76	4287.28	4246.01	2766.54	2877.52	2735.28	2793.11	0.65782	-0.604236	x
P85834	14	13	88.0536	4.32105e-05	4.36441	1.54157	Metabolic Syndrome	Control	Elongation factor Tu, mitochondrial OS=Rattus norvegicus GN=Tufm PE=1 SV=1	5326.99	5262.88	5379.86	5323.24	8158.17	8535.24	7925.03	8206.15	1.54157	0.624399	x
P05065	8	7	35.9421	4.38438e-05	4.35809	2.34218	Control	Metabolic Syndrome	Fructose-bisphosphate aldolase A OS=Rattus norvegicus GN=Aldoa PE=1 SV=2	8506.77	9167.02	8781.02	8818.27	4061.76	3639.86	3593.34	3764.98	0.426953	-1.22785			x
Q29RW1;A0A0G2K484;F1LMU0;P04462	105	2	509.17	4.4455e-05	4.35208	1.46291	Metabolic Syndrome	Control	Myosin-4 OS=Rattus norvegicus GN=Myh4 PE=1 SV=1	3285.46	3434.71	3348.45	3356.21	4800.41	4875.45	5053.65	4909.84	1.46291	0.548844	x
D3ZG43	28	26	84.3284	5.26285e-05	4.27878	1.31469	Control	Metabolic Syndrome	NADH dehydrogenase (Ubiquinone) Fe-S protein 3 (Predicted), isoform CRA_c OS=Rattus norvegicus GN=Ndufs3 PE=1 SV=1	29646.4	30351.3	30641.1	30212.9	23361.3	23095.1	22486.8	22981	0.760636	-0.394722	x
A0A0G2K6J5;A0A0G2JWE1;B2GV99;Q64119	7	3	44.9069	6.35503e-05	4.19688	1.52223	Control	Metabolic Syndrome	Myosin light polypeptide 6 OS=Rattus norvegicus GN=Myl6 PE=1 SV=1	8293.49	8320.13	8511.39	8375	5268.91	5543.64	5692.87	5501.8	0.656932	-0.606185	x
B0BNE6	9	7	49.6831	8.02943e-05	4.09532	1.22271	Metabolic Syndrome	Control	NADH dehydrogenase (Ubiquinone) Fe-S protein 8 (Predicted), isoform CRA_a OS=Rattus norvegicus GN=Ndufs8 PE=1 SV=1	1937.12	1976.1	1916.93	1943.38	2346.09	2368.57	2413.95	2376.2	1.22271	0.290087	x
D4ACD3;D3ZWN5	2	1	9.4053	8.50115e-05	4.07052	3.35783	Control	Metabolic Syndrome	Ubiquitin specific protease 25 (Predicted) OS=Rattus norvegicus GN=Usp25 PE=1 SV=1	1238.8	1061.18	1196.77	1165.58	378.712	352.449	310.211	347.124	0.297812	-1.74753			x
F1LX07;A0A0G2K2J7	19	11	94.1487	9.05443e-05	4.04314	2.06374	Metabolic Syndrome	Control	Solute carrier family 25 member 12 OS=Rattus norvegicus GN=Slc25a12 PE=1 SV=3	12430.2	12356.9	13497.6	12761.6	25741.2	25082.2	28186.5	26336.6	2.06374	1.04526	x
D3ZHC7	2	2	8.7327	9.12373e-05	4.03983	2.78989	Control	Metabolic Syndrome	RCG43605, isoform CRA_a OS=Rattus norvegicus GN=LOC100910668 PE=4 SV=1	1331.87	1627.64	1455.12	1471.54	501.17	551.561	529.637	527.456	0.358437	-1.48021			x
Q6P6V0	3	3	14.5629	9.31362e-05	4.03088	3.76546	Metabolic Syndrome	Control	Glucose-6-phosphate isomerase OS=Rattus norvegicus GN=Gpi PE=1 SV=1	1609.17	1570.83	1758.78	1646.26	6973.69	6258.11	5365.02	6198.94	3.76546	1.91282		x
B1WCA0	2	2	8.2453	0.000133752	3.8737	2.42955	Control	Metabolic Syndrome	Ppm1d protein OS=Rattus norvegicus GN=Ppm1d PE=2 SV=1	1603.73	1706.1	1643.52	1651.12	740.911	605.97	691.912	679.597	0.411599	-1.28069			x
P20788	8	7	63.0077	0.000148933	3.82701	1.50936	Control	Metabolic Syndrome	Cytochrome b-c1 complex subunit Rieske, mitochondrial OS=Rattus norvegicus GN=Uqcrfs1 PE=1 SV=2	11529.7	12441.6	12203	12058.1	8175.54	8088.4	7702.69	7988.88	0.662532	-0.593937	x
Q6QI09;P35435;Q6PCU0	14	13	51.9398	0.000153636	3.81351	2.20874	Control	Metabolic Syndrome	ATP synthase subunit gamma, mitochondrial OS=Rattus norvegicus GN=Taf3 PE=1 SV=1	2516.95	2575.87	2387.47	2493.43	1029.9	1122.04	1234.74	1128.89	0.452747	-1.14322	x
Q9QXQ0;A0A0G2K013;A0A0G2K5U9	7	5	35.5446	0.000158839	3.79904	2.87938	Control	Metabolic Syndrome	Alpha-actinin-4 OS=Rattus norvegicus GN=Actn4 PE=1 SV=2	5016.06	5093.92	4900.32	5003.43	1767.88	1945.76	1499.41	1737.68	0.347297	-1.52576			x
Q60587;A0A0G2K330	10	9	54.4977	0.000161594	3.79157	3.97828	Control	Metabolic Syndrome	Trifunctional enzyme subunit beta, mitochondrial OS=Rattus norvegicus GN=Hadhb PE=1 SV=1	3101.02	3326.37	3391.78	3273.06	915.682	880.436	672.077	822.732	0.251365	-1.99215			x
B6RK61	31	11	153.288	0.000209436	3.67895	1.47241	Control	Metabolic Syndrome	Myosin heavy chain 7B OS=Rattus norvegicus GN=Myh7b PE=2 SV=1	12735.7	13820.7	12957.5	13171.3	8841.14	8751.75	9243.26	8945.38	0.679157	-0.558182	x
F1MA54;Q63065	3	3	15.5905	0.000210233	3.6773	2.98126	Metabolic Syndrome	Control	[Pyruvate dehydrogenase (acetyl-transferring)] kinase isozyme 1, mitochondrial OS=Rattus norvegicus GN=Pdk1 PE=1 SV=2	510.493	443.725	560.072	504.763	1377.63	1645.89	1490.97	1504.83	2.98126	1.57592		x
P51868;F1M944	11	11	74.1356	0.000228851	3.64045	2.45742	Control	Metabolic Syndrome	Calsequestrin-2 OS=Rattus norvegicus GN=Casq2 PE=1 SV=2	5373.47	5233.31	5294.54	5300.44	2313.16	2296.75	1860.81	2156.91	0.40693	-1.29715			x
G3V7N5;P18886	7	7	39.9054	0.000235648	3.62774	3.90672	Control	Metabolic Syndrome	Carnitine O-palmitoyltransferase 2, mitochondrial OS=Rattus norvegicus GN=Cpt2 PE=1 SV=1	1805.01	1449.98	1875.2	1710.07	380.998	440.545	491.629	437.724	0.255969	-1.96596			x
D3ZAF6	2	2	10.3284	0.000247379	3.60664	3.83971	Metabolic Syndrome	Control	ATP synthase subunit f, mitochondrial OS=Rattus norvegicus GN=Atp5j2 PE=1 SV=1	317.708	392.135	361.902	357.248	1420.41	1549.12	1145.66	1371.73	3.83971	1.941		x
Q6AXV4	16	14	120.26	0.000255538	3.59254	1.92968	Control	Metabolic Syndrome	Sorting and assembly machinery component 50 homolog OS=Rattus norvegicus GN=Samm50 PE=1 SV=1	3705.69	3374.07	3902.18	3660.64	1875.5	1801.42	2014.14	1897.02	0.518219	-0.948365	x
P63039	4	4	23.9562	0.000269073	3.57013	2.5863	Metabolic Syndrome	Control	60 kDa heat shock protein, mitochondrial OS=Rattus norvegicus GN=Hspd1 PE=1 SV=1	1028.07	1099.04	1259.45	1128.86	3165.44	2652.45	2940.8	2919.56	2.5863	1.37089		x
P11530;Q7TPH3;Q7TPH4	6	4	27.8877	0.000269261	3.56983	1.92271	Metabolic Syndrome	Control	Dystrophin OS=Rattus norvegicus GN=Dmd PE=1 SV=2	1686.83	1834.83	1726.48	1749.38	3079.13	3379.53	3632	3363.55	1.92271	0.943144	x
F1M8F6	66	2	280.061	0.000306075	3.51417	1.75428	Metabolic Syndrome	Control	Myosin-8 OS=Rattus norvegicus GN=Myh8 PE=3 SV=3	683.964	710.498	661.343	685.268	1108.37	1211.84	1286.25	1202.15	1.75428	0.81088	x
D3ZFQ8;F1LRV6;Q9Z244	22	20	103.307	0.000308417	3.51086	1.64516	Control	Metabolic Syndrome	Cytochrome c-1 OS=Rattus norvegicus GN=Cyc1 PE=1 SV=3	19653.5	18835.4	20152	19547	11200.2	11699.8	12744.6	11881.5	0.607845	-0.718224	x
P46462	4	3	28.9029	0.000314918	3.5018	3.35106	Metabolic Syndrome	Control	Transitional endoplasmic reticulum ATPase OS=Rattus norvegicus GN=Vcp PE=1 SV=3	1303.15	1841.33	1443.68	1529.39	5096.04	5342.91	4936.26	5125.07	3.35106	1.74462		x
Q561S0;A0A1W2Q6F8	32	30	161.609	0.000326903	3.48558	1.30274	Control	Metabolic Syndrome	NADH dehydrogenase [ubiquinone] 1 alpha subcomplex subunit 10, mitochondrial OS=Rattus norvegicus GN=Ndufa10 PE=1 SV=1	20577	20859.5	19422.7	20286.4	15587.2	15753	15376.3	15572.1	0.767615	-0.381545	x
Q4G069;A0A0G2K167	2	2	9.2788	0.000334308	3.47585	2.67162	Control	Metabolic Syndrome	Regulator of microtubule dynamics protein 1 OS=Rattus norvegicus GN=Rmdn1 PE=2 SV=1	910.376	930.982	825.821	889.06	283.039	354.439	360.861	332.78	0.374305	-1.41771			x
P09760	2	2	5.0812	0.000387057	3.41223	2.30418	Control	Metabolic Syndrome	Tyrosine-protein kinase Fer OS=Rattus norvegicus GN=Fer PE=1 SV=2	1766.97	1645.97	1829.93	1747.62	659.484	830.863	785.029	758.459	0.433994	-1.20425			x
A0A0G2JVH4;A0A140TAG5;Q3KR86	29	27	202.924	0.000417941	3.37888	2.0569	Control	Metabolic Syndrome	MICOS complex subunit MIC60 OS=Rattus norvegicus GN=Immt PE=1 SV=1	18173.3	18071.7	17708.7	17984.5	8538.78	9853.89	7837.92	8743.53	0.486169	-1.04047	x
P04764;M0R5J4;P07323	6	4	37.4247	0.000436563	3.35995	2.12599	Control	Metabolic Syndrome	Alpha-enolase OS=Rattus norvegicus GN=Eno1 PE=1 SV=4	911.395	966.335	1061.52	979.75	434.463	512.949	435.122	460.845	0.47037	-1.08813	x
B5DEL8	8	1	41.2717	0.000468604	3.32919	1.96933	Control	Metabolic Syndrome	NADH dehydrogenase (Ubiquinone) Fe-S protein 5 OS=Rattus norvegicus GN=Ndufs5 PE=1 SV=1	373.628	376.891	412.106	387.542	208.321	175.11	206.936	196.789	0.507788	-0.977702	x
D3ZZ21	3	3	27.3432	0.000485075	3.31419	1.46625	Control	Metabolic Syndrome	NADH dehydrogenase (Ubiquinone) 1 beta subcomplex, 6 (Predicted) OS=Rattus norvegicus GN=Ndufb6 PE=1 SV=1	4086.04	4404.46	4336.86	4275.79	2966.02	3028.91	2753.51	2916.15	0.682014	-0.552126	x
P00406	28	24	168.425	0.000535367	3.27135	1.12933	Metabolic Syndrome	Control	Cytochrome c oxidase subunit 2 OS=Rattus norvegicus GN=Mtco2 PE=1 SV=3	95499.1	94402.4	94903.6	94935	108612	108262	104764	107213	1.12933	0.175463	x
P06685;P06687	10	4	55.2141	0.000539972	3.26763	1.37729	Control	Metabolic Syndrome	Sodium/potassium-transporting ATPase subunit alpha-1 OS=Rattus norvegicus GN=Atp1a1 PE=1 SV=1	49060.2	50238	51062.1	50120.1	34417	36666.7	38087.6	36390.4	0.726064	-0.461831	x
P23928	4	4	28.5109	0.000546247	3.26261	1.58915	Control	Metabolic Syndrome	Alpha-crystallin B chain OS=Rattus norvegicus GN=Cryab PE=1 SV=1	2256.91	2076.06	2274.46	2202.48	1484.32	1321.28	1352.24	1385.95	0.629268	-0.668255	x
P02563	410	3	2175.72	0.000622221	3.20606	1.83993	Metabolic Syndrome	Control	Myosin-6 OS=Rattus norvegicus GN=Myh6 PE=1 SV=2	2561.69	3146.77	2679.22	2795.9	5228.3	5088.47	5115.96	5144.24	1.83993	0.879648	x
Q9Z2L0	39	35	176.975	0.000674015	3.17133	1.46271	Control	Metabolic Syndrome	Voltage-dependent anion-selective channel protein 1 OS=Rattus norvegicus GN=Vdac1 PE=1 SV=4	25594.7	25692	23115	24800.6	17611.8	16739.9	16513.7	16955.2	0.683661	-0.548648	x
B2RYS8	5	5	17.4214	0.000693102	3.1592	1.81127	Control	Metabolic Syndrome	NADH dehydrogenase [ubiquinone] 1 beta subcomplex subunit 8, mitochondrial OS=Rattus norvegicus GN=Ndufb8 PE=1 SV=1	3219.21	3486.03	3350.74	3351.99	1943.62	1967.74	1640.54	1850.63	0.552099	-0.857002	x
P15651;Q6IMX3	5	5	28.0017	0.000749944	3.12497	1.1773	Control	Metabolic Syndrome	Short-chain specific acyl-CoA dehydrogenase, mitochondrial OS=Rattus norvegicus GN=Acads PE=1 SV=2	10817.1	11448	11186.8	11150.6	9395.23	9585.79	9433.15	9471.39	0.849405	-0.235476	x
P19234	17	15	96.6765	0.000763096	3.11742	1.37801	Control	Metabolic Syndrome	NADH dehydrogenase [ubiquinone] flavoprotein 2, mitochondrial OS=Rattus norvegicus GN=Ndufv2 PE=1 SV=2	17602.1	17620.1	18750.2	17990.8	12345.5	13482.9	13338.7	13055.7	0.725686	-0.462583	x
P28064	3	1	9.5255	0.000766888	3.11527	2.20568	Control	Metabolic Syndrome	Proteasome subunit beta type-8 OS=Rattus norvegicus GN=Psmb8 PE=1 SV=3	151.065	152.592	142.873	148.843	78.5974	64.7332	59.1151	67.4819	0.453376	-1.14122	x
P10860	2	2	18.97	0.000811462	3.09073	2.66749	Metabolic Syndrome	Control	Glutamate dehydrogenase 1, mitochondrial OS=Rattus norvegicus GN=Glud1 PE=1 SV=2	166.164	131.186	168.052	155.134	360.349	420.132	460.971	413.817	2.66749	1.41548		x
Q9WVC1;F1MA79	3	3	14.4692	0.000818525	3.08697	2.7355	Control	Metabolic Syndrome	Slit homolog 2 protein (Fragment) OS=Rattus norvegicus GN=Slit2 PE=1 SV=3	676.494	811.905	861.698	783.366	278.048	248.934	332.129	286.37	0.365564	-1.45181			x
P63018;D4A4S3;F1LZI1;M0R8M9;M0RCB1;P14659	6	3	33.8842	0.000839721	3.07587	1.23312	Control	Metabolic Syndrome	Heat shock cognate 71 kDa protein OS=Rattus norvegicus GN=Hspa8 PE=1 SV=1	8153.7	7855.89	7718.64	7909.41	6267.41	6350.33	6624.62	6414.12	0.810948	-0.302319	x
D3ZCZ9;P52504	4	3	13.0055	0.000912126	3.03994	1.7423	Control	Metabolic Syndrome	NADH dehydrogenase [ubiquinone] iron-sulfur protein 6, mitochondrial OS=Rattus norvegicus GN=LOC100912599 PE=1 SV=1	775.343	679.592	649.746	701.561	416.36	376.114	415.519	402.664	0.573955	-0.800991	x
D3ZE15;F1LZC5	16	14	83.9112	0.000963393	3.0162	1.83492	Control	Metabolic Syndrome	NADH dehydrogenase [ubiquinone] 1 alpha subcomplex subunit 13-like OS=Rattus norvegicus GN=Ndufa13 PE=1 SV=1	7542.72	7832.86	8183.38	7852.99	4512.33	4592.25	3734.63	4279.74	0.544982	-0.875719	x
Q6P0K8	4	2	17.7424	0.000971158	3.01271	1.70026	Metabolic Syndrome	Control	Junction plakoglobin OS=Rattus norvegicus GN=Jup PE=1 SV=1	661.478	684.702	590.94	645.707	1081.02	1185.64	1026.94	1097.87	1.70026	0.765754	x
B2RYS2	6	6	48.3628	0.00101863	2.99198	1.48915	Control	Metabolic Syndrome	Cytochrome b-c1 complex subunit 7 OS=Rattus norvegicus GN=Uqcrb PE=1 SV=1	4482.29	4642.12	4290.15	4471.52	2786.31	3015.56	3206.32	3002.73	0.671524	-0.57449	x
P10888	31	28	144.007	0.00110603	2.95623	1.33035	Control	Metabolic Syndrome	Cytochrome c oxidase subunit 4 isoform 1, mitochondrial OS=Rattus norvegicus GN=Cox4i1 PE=1 SV=1	19535.3	20542.2	19638.5	19905.3	14986.7	14170.8	15729.9	14962.4	0.751679	-0.411811	x
F1LWG8	11	10	56.7344	0.00120341	2.91959	1.36662	Control	Metabolic Syndrome	Sarcalumenin OS=Rattus norvegicus GN=Srl PE=1 SV=3	3194.76	2968.88	2831.15	2998.26	2209.54	2238.53	2133.68	2193.92	0.73173	-0.450617	x
P14408-2;P14408;Q5M964	6	5	37.5078	0.00122663	2.91129	1.92611	Control	Metabolic Syndrome	Isoform Cytoplasmic of Fumarate hydratase, mitochondrial OS=Rattus norvegicus GN=Fh	1375.64	1655.05	1504.51	1511.73	819.723	840.748	694.112	784.861	0.51918	-0.945693	x
Q9QZ76	5	5	32.3742	0.00131835	2.87997	2.1062	Control	Metabolic Syndrome	Myoglobin OS=Rattus norvegicus GN=Mb PE=1 SV=3	2456.58	1872.37	2173.67	2167.54	935.285	1103.95	1048.14	1029.13	0.474789	-1.07464	x
D3ZKZ5;A0A0G2JZ65;B5DEI8	3	2	14.9255	0.00138008	2.8601	1.95924	Control	Metabolic Syndrome	Tuftelin 1 OS=Rattus norvegicus GN=Tuft1 PE=4 SV=1	578.558	567.866	596.885	581.103	267.08	274.202	348.505	296.596	0.510401	-0.970297	x
Q9Z1P2;Q6GMN8;Q6T487	7	2	40.3186	0.00182037	2.73984	1.63765	Control	Metabolic Syndrome	Alpha-actinin-1 OS=Rattus norvegicus GN=Actn1 PE=1 SV=1	896.796	949.706	1018.98	955.161	595.718	522.273	631.761	583.251	0.61063	-0.711629	x
D4A3V2	13	13	78.4796	0.0021565	2.66625	2.08523	Control	Metabolic Syndrome	NADH dehydrogenase [ubiquinone] 1 alpha subcomplex subunit 6 OS=Rattus norvegicus GN=Ndufa6 PE=1 SV=1	3324.09	3412.85	3060.1	3265.68	1393.29	1895.13	1409.89	1566.1	0.479564	-1.0602	x
P12075	12	11	59.4574	0.00242845	2.61467	1.42347	Control	Metabolic Syndrome	Cytochrome c oxidase subunit 5B, mitochondrial OS=Rattus norvegicus GN=Cox5b PE=1 SV=2	7794.01	8153.81	7945.99	7964.61	5728.19	5062.29	5995.08	5595.19	0.702507	-0.509416	x
D4A4P3;M0RA24	2	2	13.3563	0.00252208	2.59824	2.03372	Control	Metabolic Syndrome	NADH:ubiquinone oxidoreductase subunit B3 OS=Rattus norvegicus GN=Ndufb3 PE=1 SV=1	1433.15	1618.1	1519.44	1523.56	800.702	607.721	839.03	749.151	0.491709	-1.02412	x
Q3T1K5	3	3	16.1041	0.002603	2.58453	2.36947	Metabolic Syndrome	Control	F-actin-capping protein subunit alpha-2 OS=Rattus norvegicus GN=Capza2 PE=1 SV=1	344.227	408.307	397.661	383.399	994.079	711.512	1019.77	908.453	2.36947	1.24457		x
B1WBL5	2	2	9.6726	0.00276429	2.55842	14.7863	Control	Metabolic Syndrome	Cilia and flagella-associated protein 52 OS=Rattus norvegicus GN=Cfap52 PE=2 SV=1	670.418	647.86	715.006	677.761	39.6122	80.1621	17.7368	45.837	0.0676301	-3.88619			x
A0A0G2JUG1	15	3	65.1263	0.00423535	2.37311	1.40184	Control	Metabolic Syndrome	Predicted gene 5414 OS=Rattus norvegicus GN=Gm5414 PE=3 SV=1	3477.43	3501.73	3631.75	3536.97	2711.05	2607.05	2251.18	2523.09	0.713349	-0.48732	x
P15429	3	2	18.0538	0.00460939	2.33636	2.00928	Metabolic Syndrome	Control	Beta-enolase OS=Rattus norvegicus GN=Eno3 PE=1 SV=3	316.672	378.735	409.099	368.169	609.795	834.855	774.616	739.755	2.00928	1.00668	x
A0A0G2JZJ9	9	2	40.8623	0.00474561	2.32371	1.75812	Control	Metabolic Syndrome	Uncharacterized protein OS=Rattus norvegicus PE=4 SV=1	3407.66	3176.44	3560.64	3381.58	2086.33	1576.72	2107.19	1923.41	0.568791	-0.81403	x
D4A8Z2;A0A096MIY7;A0A096MJ39;A0A096MJJ0;A0A0G2JYC5;F7F5B5;Q07969;Q6IMX5	3	2	19.1428	0.00793887	2.10024	1.80882	Control	Metabolic Syndrome	Platelet glycoprotein 4 OS=Rattus norvegicus GN=RGD1565355 PE=3 SV=3	985.712	952.568	761.556	899.945	571.879	501.17	419.542	497.531	0.552845	-0.855052	x
Q7TQ16	5	5	21.9398	0.00813522	2.08963	1.27463	Control	Metabolic Syndrome	Cytochrome b-c1 complex subunit 8 OS=Rattus norvegicus GN=Uqcrq PE=3 SV=1	2058.72	2221.65	2212.36	2164.24	1554.55	1756.77	1782.48	1697.93	0.784539	-0.350083	x
P11240	11	9	64.821	0.00942086	2.02591	1.18615	Control	Metabolic Syndrome	Cytochrome c oxidase subunit 5A, mitochondrial OS=Rattus norvegicus GN=Cox5a PE=1 SV=1	7712.52	8164.63	7986.76	7954.64	6442.21	6528.79	7147.8	6706.27	0.843064	-0.246286	x
D4A0T0	16	16	62.2172	0.0102328	1.99001	1.18204	Control	Metabolic Syndrome	NADH:ubiquinone oxidoreductase subunit B10 OS=Rattus norvegicus GN=Ndufb10 PE=1 SV=1	24540.9	24084.8	25510.1	24711.9	22238.7	20544.1	19935.8	20906.2	0.845998	-0.241274	x
P10719;G3V6D3	62	54	330.864	0.0142978	1.84473	1.04536	Metabolic Syndrome	Control	ATP synthase subunit beta, mitochondrial OS=Rattus norvegicus GN=Atp5b PE=1 SV=2	36588.4	37734	37720.3	37347.6	38825	39264.6	39036	39041.9	1.04536	0.0640067	x
P11951	5	5	23.0028	0.0187915	1.72604	1.53623	Control	Metabolic Syndrome	Cytochrome c oxidase subunit 6C-2 OS=Rattus norvegicus GN=Cox6c2 PE=1 SV=3	3282.52	3489.31	3328.47	3366.76	1789.86	2656.49	2128.38	2191.58	0.650945	-0.619393	x
P14604	5	4	31.104	0.0190088	1.72105	1.10778	Metabolic Syndrome	Control	Enoyl-CoA hydratase, mitochondrial OS=Rattus norvegicus GN=Echs1 PE=1 SV=1	22563.4	22987.9	22910.1	22820.4	24418.3	26592.7	24829.3	25280.1	1.10778	0.147675	x
P08461	11	11	70.2013	0.0228782	1.64058	1.49896	Metabolic Syndrome	Control	Dihydrolipoyllysine-residue acetyltransferase component of pyruvate dehydrogenase complex, mitochondrial OS=Rattus norvegicus GN=Dlat PE=1 SV=3	7849.34	9366.92	8618.96	8611.74	13852.1	14355.9	10518	12908.7	1.49896	0.583962	x
Q5I0F1;G3V696	3	2	14.8489	0.0262874	1.58025	1.18143	Control	Metabolic Syndrome	BRCA1-A complex subunit Abraxas 1 OS=Rattus norvegicus GN=ABRAXAS1 PE=1 SV=1	1289.53	1416.25	1329.63	1345.14	1214.63	1057.39	1143.67	1138.56	0.84643	-0.240538	x
P41350;P41350-2;Q2IBC6	3	1	20.7682	0.0387513	1.41171	1.16146	Control	Metabolic Syndrome	Caveolin-1 OS=Rattus norvegicus GN=Cav1 PE=1 SV=3	535.277	546.044	467.949	516.423	447.828	441.813	444.254	444.632	0.860983	-0.215943	x
Q63362	4	4	20.0517	0.0491102	1.30883	1.27931	Metabolic Syndrome	Control	NADH dehydrogenase [ubiquinone] 1 alpha subcomplex subunit 5 OS=Rattus norvegicus GN=Ndufa5 PE=1 SV=3	794.793	707.714	614.538	705.681	955.476	936.387	816.49	902.784	1.27931	0.355364	x

## Sheet: Down
Accession	Description	Peptide count	Unique peptides	Confidence score	Anova (p)	-Log10(Anova (p))	Max fold change	Highest mean condition	Lowest mean condition	20180517_UDMSE_C_001	20180517_UDMSE_C_002	20180517_UDMSE_C_003	Average.Intensity.Control	20180517_UDMSE_SM_001	20180517_UDMSE_SM_002	20180517_UDMSE_SM_003	Average.Intensity.SM	Ratio	log2.Ratio
P49432;A0A0G2KAM3	Pyruvate dehydrogenase E1 component subunit beta, mitochondrial OS=Rattus norvegicus GN=Pdhb PE=1 SV=2	12	12	81.0015	3.75751e-08	7.4251	4.18324	Control	Metabolic Syndrome	5562.56	5350.76	5515.06	5476.13	1297.51	1319.35	1310.34	1309.06	0.239049	-2.06462
P04797;A0A0G2K8S2;B1WBQ8;D3ZEN2;D3ZGY4;E9PTN6;E9PTV9;F1M2N4;F1M4G6;M0R590;Q498M9;Q9ESV6	Glyceraldehyde-3-phosphate dehydrogenase OS=Rattus norvegicus GN=Gapdh PE=1 SV=3	7	1	47.6278	7.14472e-08	7.14602	4.13854	Control	Metabolic Syndrome	6639.22	6985.2	6838.75	6821.06	1642.41	1651.78	1650.35	1648.18	0.241631	-2.04912
P15999;A0A0G2K099;F1LP05	ATP synthase subunit alpha, mitochondrial OS=Rattus norvegicus GN=Atp5a1 PE=1 SV=2	46	42	238.859	1.82252e-07	6.73933	3.41967	Control	Metabolic Syndrome	44440.7	46723	45304	45489.2	13330.4	13450.3	13126	13302.2	0.292425	-1.77386
D4A565	NADH dehydrogenase (Ubiquinone) 1 beta subcomplex, 5 (Predicted), isoform CRA_b OS=Rattus norvegicus GN=Ndufb5 PE=1 SV=1	9	9	57.1299	2.63288e-07	6.57957	3.33256	Control	Metabolic Syndrome	18937.3	19908.8	19743.5	19529.9	5885.53	5769.64	5925.8	5860.32	0.300069	-1.73663
Q9ER34	Aconitate hydratase, mitochondrial OS=Rattus norvegicus GN=Aco2 PE=1 SV=2	34	27	179.959	4.55074e-07	6.34192	3.35855	Control	Metabolic Syndrome	13151.9	13576.1	13695.3	13474.4	3890.7	4039.83	4105.43	4011.99	0.297748	-1.74784
F7FKI5;A0A0G2JW90;D4A5G8;P26284	Pyruvate dehydrogenase E1 component subunit alpha OS=Rattus norvegicus GN=Pdha1 PE=1 SV=2	10	6	46.3606	4.88559e-07	6.31108	4.8443	Control	Metabolic Syndrome	903.575	910.467	975.14	929.727	187.711	194.419	193.636	191.922	0.206428	-2.27629
Q68FU3	Electron transfer flavoprotein subunit beta OS=Rattus norvegicus GN=Etfb PE=1 SV=3	2	2	12.9978	5.61537e-07	6.25062	13.9612	Control	Metabolic Syndrome	520.442	517.073	499.925	512.48	35.2221	40.0332	34.8669	36.7074	0.071627	-3.80335
D3ZTG6	SFI1 centrin-binding protein OS=Rattus norvegicus GN=Sfi1 PE=4 SV=2	9	6	50.5712	5.74462e-07	6.24074	2.90517	Control	Metabolic Syndrome	138865	146094	138648	141202	48272.1	48200.5	49339	48603.9	0.344214	-1.53862
P15650	Long-chain specific acyl-CoA dehydrogenase, mitochondrial OS=Rattus norvegicus GN=Acadl PE=1 SV=1	11	10	88.7452	6.78609e-07	6.16838	6.64936	Control	Metabolic Syndrome	8935.97	9151.62	9122.57	9070.05	1441.24	1369.26	1281.64	1364.05	0.15039	-2.73322
Q5BJZ3	Nicotinamide nucleotide transhydrogenase OS=Rattus norvegicus GN=Nnt PE=1 SV=1	36	35	168.164	8.39547e-07	6.07595	7.04469	Control	Metabolic Syndrome	7501.47	7269.7	7702.52	7491.23	1136.43	1022.08	1031.65	1063.39	0.141951	-2.81654
P45953;Q5M9H2	Very long-chain specific acyl-CoA dehydrogenase, mitochondrial OS=Rattus norvegicus GN=Acadvl PE=1 SV=1	6	5	35.2517	8.41225e-07	6.07509	2.86625	Control	Metabolic Syndrome	3807.18	3856.17	3946.97	3870.11	1347.5	1392.38	1310.81	1350.23	0.348887	-1.51917
Q8VHF5;G3V936	Citrate synthase, mitochondrial OS=Rattus norvegicus GN=Cs PE=1 SV=1	13	13	57.3192	1.08549e-06	5.96437	3.50837	Control	Metabolic Syndrome	5312.61	5390.7	5536.77	5413.36	1581.36	1574.39	1473.21	1542.98	0.285032	-1.8108
P00507	Aspartate aminotransferase, mitochondrial OS=Rattus norvegicus GN=Got2 PE=1 SV=2	14	14	73.5818	1.85684e-06	5.73123	4.2889	Control	Metabolic Syndrome	4312.58	4674.11	4633.92	4540.2	1060.65	1099.66	1015.47	1058.59	0.23316	-2.10061
P97700;G3V6H5	Mitochondrial 2-oxoglutarate/malate carrier protein OS=Rattus norvegicus GN=Slc25a11 PE=1 SV=3	6	5	49.5829	1.87886e-06	5.72611	7.76095	Control	Metabolic Syndrome	2288.76	2507.83	2517.02	2437.87	337.931	301.566	302.863	314.12	0.12885	-2.95623
P04636	Malate dehydrogenase, mitochondrial OS=Rattus norvegicus GN=Mdh2 PE=1 SV=2	21	18	118.9	1.90475e-06	5.72016	3.31694	Control	Metabolic Syndrome	12487.4	12895.5	11906.7	12429.9	3643.33	3740.65	3858.18	3747.39	0.301482	-1.72986
F1LZW6	Solute carrier family 25 member 13 OS=Rattus norvegicus GN=Slc25a13 PE=1 SV=2	16	9	86.9067	2.93155e-06	5.5329	2.8656	Control	Metabolic Syndrome	1897.39	1953.2	1978.87	1943.15	661.103	712.356	660.833	678.097	0.348967	-1.51884
O55171;A0A0G2K7Z3;A1A5R4;O88267;Q6IMX8	Acyl-coenzyme A thioesterase 2, mitochondrial OS=Rattus norvegicus GN=Acot2 PE=1 SV=1	3	2	18.4218	4.22624e-06	5.37405	13.3126	Control	Metabolic Syndrome	332.008	339.38	310.591	327.326	25.0023	21.4574	27.3036	24.5878	0.075117	-3.73472
Q5XIT9	Methylcrotonoyl-CoA carboxylase beta chain, mitochondrial OS=Rattus norvegicus GN=Mccc2 PE=2 SV=1	3	2	20.1484	4.74028e-06	5.3242	6.38771	Control	Metabolic Syndrome	2433.48	2612.25	2565.03	2536.92	420.86	357.799	412.81	397.156	0.156551	-2.6753
P56574;A0A0G2JUF6	Isocitrate dehydrogenase [NADP], mitochondrial OS=Rattus norvegicus GN=Idh2 PE=1 SV=2	36	32	202.811	6.64909e-06	5.17724	3.71382	Control	Metabolic Syndrome	11570.5	11621.1	11140.9	11444.2	3033.49	2891.13	3319.92	3081.51	0.269265	-1.8929
D4A7L4	NADH dehydrogenase (Ubiquinone) 1 beta subcomplex, 11 (Predicted) OS=Rattus norvegicus GN=Ndufb11 PE=1 SV=1	7	7	47.8196	8.04277e-06	5.09459	3.46889	Control	Metabolic Syndrome	11966	11706.3	12561.1	12077.8	3671.25	3533.98	3240	3481.74	0.288277	-1.79447
Q64428	Trifunctional enzyme subunit alpha, mitochondrial OS=Rattus norvegicus GN=Hadha PE=1 SV=2	21	18	120.275	8.0891e-06	5.0921	3.32	Control	Metabolic Syndrome	4804.87	5144.12	5030.06	4993.02	1413.88	1497.78	1600.11	1503.92	0.301205	-1.73118
P16036;G3V741;Q6IRH6	Phosphate carrier protein, mitochondrial OS=Rattus norvegicus GN=Slc25a3 PE=1 SV=1	8	8	49.0336	9.8057e-06	5.00852	7.41077	Control	Metabolic Syndrome	4953.52	5595.56	5239.85	5262.98	634.394	788.13	708.014	710.179	0.134939	-2.88962
Q6P9Y4;A0A1W2Q605;Q05962	ADP/ATP translocase 1 OS=Rattus norvegicus GN=Slc25a4 PE=1 SV=1	38	17	129.455	9.82832e-06	5.00752	4.11592	Control	Metabolic Syndrome	25439.3	25606.6	25041.3	25362.4	6477.12	5557.67	6451.27	6162.02	0.242959	-2.04122
P42123	L-lactate dehydrogenase B chain OS=Rattus norvegicus GN=Ldhb PE=1 SV=2	16	15	79.9574	1.09135e-05	4.96203	3.68944	Control	Metabolic Syndrome	7171.25	6944.62	7091.26	7069.05	1743.46	2037.57	1967.04	1916.02	0.271044	-1.8834
P41562	Isocitrate dehydrogenase [NADP] cytoplasmic OS=Rattus norvegicus GN=Idh1 PE=1 SV=1	2	1	18.7542	1.0982e-05	4.95932	10.2287	Control	Metabolic Syndrome	601.548	630.846	630.169	620.854	50.9278	64.8358	66.3289	60.6975	0.0977645	-3.35455
P09605	Creatine kinase S-type, mitochondrial OS=Rattus norvegicus GN=Ckmt2 PE=1 SV=2	11	1	65.6745	1.40207e-05	4.85323	3.79606	Control	Metabolic Syndrome	1907.49	1925.67	1936.84	1923.33	495.284	557.71	467	506.665	0.263431	-1.9245
D3ZB81	Solute carrier family 25 member 31 OS=Rattus norvegicus GN=Slc25a31 PE=3 SV=3	14	1	48.6413	1.48541e-05	4.82815	5.35933	Control	Metabolic Syndrome	622.843	596.082	643.337	620.754	123.201	101.69	122.59	115.827	0.186591	-2.42205
Q6P6R2	Dihydrolipoyl dehydrogenase, mitochondrial OS=Rattus norvegicus GN=Dld PE=1 SV=1	7	6	40.3525	1.67471e-05	4.77606	7.87121	Control	Metabolic Syndrome	2269.49	2238.46	2415.4	2307.78	288.769	336.787	254.023	293.193	0.127045	-2.97658
P03889	NADH-ubiquinone oxidoreductase chain 1 OS=Rattus norvegicus GN=Mtnd1 PE=1 SV=3	4	4	27.0245	1.94913e-05	4.71016	6.31607	Control	Metabolic Syndrome	2068.61	2069.1	1899.79	2012.5	335.104	346.72	274.069	318.631	0.158326	-2.65903
A0A0G2K513;D3ZSD8	Transmembrane protein 143 OS=Rattus norvegicus GN=Tmem143 PE=1 SV=1	2	1	11.2226	2.52835e-05	4.59716	15.3175	Control	Metabolic Syndrome	660.689	890.676	730.423	760.596	47.676	43.1428	58.1468	49.6552	0.0652846	-3.93711
Q09073	ADP/ATP translocase 2 OS=Rattus norvegicus GN=Slc25a5 PE=1 SV=3	22	2	78.098	2.62057e-05	4.5816	5.31325	Control	Metabolic Syndrome	454.289	442.386	489.607	462.094	91.1906	75.2691	94.4508	86.9701	0.188209	-2.40959
E9PT79	Translin OS=Rattus norvegicus GN=Tsn PE=1 SV=3	2	1	10.3002	3.59306e-05	4.44454	5.57691	Control	Metabolic Syndrome	868.501	794.429	970.97	877.967	167.318	166.601	138.367	157.429	0.179311	-2.47947
P05065	Fructose-bisphosphate aldolase A OS=Rattus norvegicus GN=Aldoa PE=1 SV=2	8	7	35.9421	4.38438e-05	4.35809	2.34218	Control	Metabolic Syndrome	8506.77	9167.02	8781.02	8818.27	4061.76	3639.86	3593.34	3764.98	0.426953	-1.22785
D4ACD3;D3ZWN5	Ubiquitin specific protease 25 (Predicted) OS=Rattus norvegicus GN=Usp25 PE=1 SV=1	2	1	9.4053	8.50115e-05	4.07052	3.35783	Control	Metabolic Syndrome	1238.8	1061.18	1196.77	1165.58	378.712	352.449	310.211	347.124	0.297812	-1.74753
D3ZHC7	RCG43605, isoform CRA_a OS=Rattus norvegicus GN=LOC100910668 PE=4 SV=1	2	2	8.7327	9.12373e-05	4.03983	2.78989	Control	Metabolic Syndrome	1331.87	1627.64	1455.12	1471.54	501.17	551.561	529.637	527.456	0.358437	-1.48021
B1WCA0	Ppm1d protein OS=Rattus norvegicus GN=Ppm1d PE=2 SV=1	2	2	8.2453	0.000133752	3.8737	2.42955	Control	Metabolic Syndrome	1603.73	1706.1	1643.52	1651.12	740.911	605.97	691.912	679.597	0.411599	-1.28069
Q9QXQ0;A0A0G2K013;A0A0G2K5U9	Alpha-actinin-4 OS=Rattus norvegicus GN=Actn4 PE=1 SV=2	7	5	35.5446	0.000158839	3.79904	2.87938	Control	Metabolic Syndrome	5016.06	5093.92	4900.32	5003.43	1767.88	1945.76	1499.41	1737.68	0.347297	-1.52576
Q60587;A0A0G2K330	Trifunctional enzyme subunit beta, mitochondrial OS=Rattus norvegicus GN=Hadhb PE=1 SV=1	10	9	54.4977	0.000161594	3.79157	3.97828	Control	Metabolic Syndrome	3101.02	3326.37	3391.78	3273.06	915.682	880.436	672.077	822.732	0.251365	-1.99215
P51868;F1M944	Calsequestrin-2 OS=Rattus norvegicus GN=Casq2 PE=1 SV=2	11	11	74.1356	0.000228851	3.64045	2.45742	Control	Metabolic Syndrome	5373.47	5233.31	5294.54	5300.44	2313.16	2296.75	1860.81	2156.91	0.40693	-1.29715
G3V7N5;P18886	Carnitine O-palmitoyltransferase 2, mitochondrial OS=Rattus norvegicus GN=Cpt2 PE=1 SV=1	7	7	39.9054	0.000235648	3.62774	3.90672	Control	Metabolic Syndrome	1805.01	1449.98	1875.2	1710.07	380.998	440.545	491.629	437.724	0.255969	-1.96596
Q4G069;A0A0G2K167	Regulator of microtubule dynamics protein 1 OS=Rattus norvegicus GN=Rmdn1 PE=2 SV=1	2	2	9.2788	0.000334308	3.47585	2.67162	Control	Metabolic Syndrome	910.376	930.982	825.821	889.06	283.039	354.439	360.861	332.78	0.374305	-1.41771
P09760	Tyrosine-protein kinase Fer OS=Rattus norvegicus GN=Fer PE=1 SV=2	2	2	5.0812	0.000387057	3.41223	2.30418	Control	Metabolic Syndrome	1766.97	1645.97	1829.93	1747.62	659.484	830.863	785.029	758.459	0.433994	-1.20425
Q9WVC1;F1MA79	Slit homolog 2 protein (Fragment) OS=Rattus norvegicus GN=Slit2 PE=1 SV=3	3	3	14.4692	0.000818525	3.08697	2.7355	Control	Metabolic Syndrome	676.494	811.905	861.698	783.366	278.048	248.934	332.129	286.37	0.365564	-1.45181
B1WBL5	Cilia and flagella-associated protein 52 OS=Rattus norvegicus GN=Cfap52 PE=2 SV=1	2	2	9.6726	0.00276429	2.55842	14.7863	Control	Metabolic Syndrome	670.418	647.86	715.006	677.761	39.6122	80.1621	17.7368	45.837	0.0676301	-3.88619

## Sheet: Up
Accession	Description	Peptide count	Unique peptides	Confidence score	Anova (p)	-Log10(Anova (p))	Max fold change	Highest mean condition	Lowest mean condition	20180517_UDMSE_C_001	20180517_UDMSE_C_002	20180517_UDMSE_C_003	Average.Intensity.Control	20180517_UDMSE_SM_001	20180517_UDMSE_SM_002	20180517_UDMSE_SM_003	Average.Intensity.SM	Ratio	log2.Ratio
P68035;A0A0G2K4M6;P62738;P63269;P68136	Actin, alpha cardiac muscle 1	115	44	479.727	1.45615e-08	7.83679	5.11088	Metabolic Syndrome	Control	57379	58278.7	57957.1	57871.6	289705	299851	297767	295775	5.11088	2.35357
D3ZD09	Cytochrome c oxidase subunit	5	4	35.0334	2.24232e-08	7.6493	2.68501	Metabolic Syndrome	Control	35295.1	35387.3	35963.3	35548.5	96409.6	94956.2	94978.7	95448.2	2.68501	1.42493
D4ADF6	Zinc finger FYVE-type-containing 16	3	3	28.093	7.90045e-08	7.10235	8.69357	Metabolic Syndrome	Control	15681.9	15501.1	15032.6	15405.2	133909	138441	129428	133926	8.69357	3.11995
P16409;P02600;P02600-2	Myosin light chain 3	52	47	249.394	8.06151e-08	7.09358	3.39941	Metabolic Syndrome	Control	23075.3	23690.9	23122.9	23296.4	78586.5	78208.4	80787	79194	3.39941	1.76529
G3V885;A0A0G2JX91	Myosin-6	426	1	2228.82	5.22053e-07	6.28229	3.71882	Metabolic Syndrome	Control	38826.3	38023.3	36054.2	37634.6	140354	138636	140879	139956	3.71882	1.89485
P06761;A0A0G2JVI3	78 kDa glucose-regulated protein	5	4	26.8043	1.02819e-06	5.98793	6.08573	Metabolic Syndrome	Control	2375.28	2656.78	2638.08	2556.71	15598.5	15367.9	15712	15559.5	6.08573	2.60543
D3ZAN6	Poly(A) polymerase gamma	2	2	4.9395	1.27431e-06	5.89472	7.41964	Metabolic Syndrome	Control	8781.42	8017.33	9199.33	8666.03	66242.2	63374.8	63279.4	64298.8	7.41964	2.89135
A0A0G2K6A9	Protein RUFY3	5	4	27.924	1.56932e-06	5.80429	4.84598	Metabolic Syndrome	Control	692.437	752.387	671.479	705.434	3346.5	3474.36	3434.69	3418.52	4.84598	2.27679
P06686	Sodium/potassium-transporting ATPase subunit alpha-2	3	1	20.8203	1.75899e-06	5.75474	6.32384	Metabolic Syndrome	Control	69.2207	75.6466	66.9046	70.5906	462.482	428.041	448.69	446.404	6.32384	2.6608
Q7TP48;A0A0G2K6G2	Adipocyte plasma membrane-associated protein	3	3	14.4864	2.56651e-06	5.59066	3.82639	Metabolic Syndrome	Control	2907.72	2911.36	2828.4	2882.49	10362.3	11603.9	11122.4	11029.5	3.82639	1.93598
P63259;A0A0G2K3K2;P60711	Actin, cytoplasmic 2	76	10	309.184	3.76065e-06	5.42474	12.7544	Metabolic Syndrome	Control	286.911	327.144	367.429	327.162	4203.12	4206.77	4108.35	4172.74	12.7544	3.67292
D3ZCV0;Q8R4I6	Actinin alpha 2	11	4	60.6497	6.1777e-06	5.20917	7.9919	Metabolic Syndrome	Control	189.06	181.13	192.475	187.555	1480.62	1673.44	1342.7	1498.92	7.9919	2.99854
Q5XIH7;A0A0G2KB63	Prohibitin-2	19	18	108.034	8.45375e-06	5.07295	2.55053	Metabolic Syndrome	Control	3945.72	4047.02	3963.18	3985.31	10720.6	10155.4	9617.98	10164.6	2.55053	1.3508
P19527	Neurofilament light polypeptide	2	1	15.8333	8.64447e-06	5.06326	4.69217	Metabolic Syndrome	Control	569.14	604.645	635.562	603.116	2828.85	2619.54	3041.37	2829.92	4.69217	2.23025
B1H267	Sorting nexin-5	2	2	8.6252	8.68837e-06	5.06106	2.40759	Metabolic Syndrome	Control	3151.14	3183.62	3140.33	3158.36	8028.72	7234.69	7548.72	7604.04	2.40759	1.26759
D3ZAA9	MAGUK p55 subfamily member 2	2	1	10.8437	9.58688e-06	5.01832	2.9357	Metabolic Syndrome	Control	4839.18	5138.83	5333.81	5103.94	14655	15764.7	14531.2	14983.6	2.9357	1.5537
M0RD07	Uncharacterized protein OS=Rattus norvegicus PE=4 SV=2	2	1	10.2961	1.04235e-05	4.98199	12.8513	Metabolic Syndrome	Control	78.9385	90.611	108.166	92.5719	1151.35	1186.56	1231.1	1189.67	12.8513	3.68384
F1LM47	Succinate--CoA ligase [ADP-forming] subunit beta, mitochondrial	3	3	16.8398	1.1889e-05	4.92485	2.35127	Metabolic Syndrome	Control	3489.99	3647.46	3573.81	3570.42	8095.71	8893.36	8196.03	8395.03	2.35127	1.23344
P02564	Myosin-7	364	2	1968.33	1.97873e-05	4.70361	7.11928	Metabolic Syndrome	Control	254.718	340.413	292.73	295.954	2095.59	2143.16	2082.19	2106.98	7.11928	2.83173
P50753-2;F1LQ95;P50753	Isoform 2 of Troponin T, cardiac muscle	2	2	14.4086	2.27065e-05	4.64385	4.76372	Metabolic Syndrome	Control	117.911	118.474	109.661	115.349	559.135	604.162	485.169	549.489	4.76372	2.25209
P04692	Tropomyosin alpha-1 chain	34	1	152.171	2.42117e-05	4.61597	10.0934	Metabolic Syndrome	Control	3342.01	2760.38	2328.75	2810.38	28519.2	28490.3	28089.6	28366.4	10.0934	3.33534
A0A0G2JXE0;A0A0G2JXI9;A0A0G2K7R1;D3ZLY9;D3ZNH4;D3ZNZ9;D3ZWM5;D4A817;G3V8B3;G3V9C7;M0R4L7;M0RBQ5;Q00715;Q00729	Histone H2B	7	5	39.2988	3.44059e-05	4.46337	3.54487	Metabolic Syndrome	Control	786.054	720.319	806.62	770.998	3000.41	2687.11	2511.75	2733.09	3.54487	1.82573
Q6P6V0	Glucose-6-phosphate isomerase	3	3	14.5629	9.31362e-05	4.03088	3.76546	Metabolic Syndrome	Control	1609.17	1570.83	1758.78	1646.26	6973.69	6258.11	5365.02	6198.94	3.76546	1.91282
F1MA54;Q63065	[Pyruvate dehydrogenase (acetyl-transferring)] kinase isozyme 1, mitochondrial	3	3	15.5905	0.000210233	3.6773	2.98126	Metabolic Syndrome	Control	510.493	443.725	560.072	504.763	1377.63	1645.89	1490.97	1504.83	2.98126	1.57592
D3ZAF6	ATP synthase subunit f, mitochondrial	2	2	10.3284	0.000247379	3.60664	3.83971	Metabolic Syndrome	Control	317.708	392.135	361.902	357.248	1420.41	1549.12	1145.66	1371.73	3.83971	1.941
P63039	60 kDa heat shock protein, mitochondrial	4	4	23.9562	0.000269073	3.57013	2.5863	Metabolic Syndrome	Control	1028.07	1099.04	1259.45	1128.86	3165.44	2652.45	2940.8	2919.56	2.5863	1.37089
P46462	Transitional endoplasmic reticulum ATPase	4	3	28.9029	0.000314918	3.5018	3.35106	Metabolic Syndrome	Control	1303.15	1841.33	1443.68	1529.39	5096.04	5342.91	4936.26	5125.07	3.35106	1.74462
P10860	Glutamate dehydrogenase 1, mitochondrial	2	2	18.97	0.000811462	3.09073	2.66749	Metabolic Syndrome	Control	166.164	131.186	168.052	155.134	360.349	420.132	460.971	413.817	2.66749	1.41548
Q3T1K5	F-actin-capping protein subunit alpha-2	3	3	16.1041	0.002603	2.58453	2.36947	Metabolic Syndrome	Control	344.227	408.307	397.661	383.399	994.079	711.512	1019.77	908.453	2.36947	1.24457

## Sheet: Unchanged
Accession	Description	Peptide count	Unique peptides	Confidence score	Anova (p)	-Log10(Anova (p))	Max fold change	Highest mean condition	Lowest mean condition	20180517_UDMSE_C_001	20180517_UDMSE_C_002	20180517_UDMSE_C_003	Average.Intensity.Control	20180517_UDMSE_SM_001	20180517_UDMSE_SM_002	20180517_UDMSE_SM_003	Average.Intensity.SM	Ratio	log2.Ratio
A0A0G2K793;P34058;P82995	Heat shock protein HSP 90-beta OS=Rattus norvegicus GN=Hsp90ab1 PE=1 SV=1	3	2	22.0082	7.2674e-07	6.13862	2.20367	Control	Metabolic Syndrome	2565.66	2608.25	2526.1	2566.67	1145.67	1157.83	1190.68	1164.73	0.453789	-1.13991
A0A0G2K808	ArfGAP with SH3 domain, ankyrin repeat and PH domain 2 OS=Rattus norvegicus GN=Asap2 PE=1 SV=1	3	3	12.9752	7.65055e-07	6.11631	1.87124	Control	Metabolic Syndrome	6668.57	6809.76	6916.09	6798.14	3594.08	3651.69	3653.13	3632.97	0.534406	-0.903991
P81155	Voltage-dependent anion-selective channel protein 2 OS=Rattus norvegicus GN=Vdac2 PE=1 SV=2	19	12	97.1068	9.10315e-07	6.04081	2.21103	Control	Metabolic Syndrome	11977.1	12392.8	12553.9	12307.9	5537.46	5643.71	5518.64	5566.6	0.452277	-1.14472
P32551	Cytochrome b-c1 complex subunit 2, mitochondrial OS=Rattus norvegicus GN=Uqcrc2 PE=1 SV=2	68	65	317.369	1.50605e-06	5.82216	1.51794	Control	Metabolic Syndrome	102008	102774	103475	102752	68336.4	66564.4	68175.2	67692	0.658787	-0.602115
Q68FY0	Cytochrome b-c1 complex subunit 1, mitochondrial OS=Rattus norvegicus GN=Uqcrc1 PE=1 SV=1	52	49	233.792	3.44305e-06	5.46306	1.89314	Control	Metabolic Syndrome	26878.3	27219.3	27962.3	27353.3	14109.8	14468.8	14767.2	14448.6	0.528222	-0.920783
D3ZLT1	NADH dehydrogenase (Ubiquinone) 1 beta subcomplex, 7 (Predicted) OS=Rattus norvegicus GN=Ndufb7 PE=1 SV=1	5	5	32.0859	6.97987e-06	5.15615	1.93721	Control	Metabolic Syndrome	10526.6	10664.3	10464.9	10551.9	5581.76	5537.65	5221.49	5446.97	0.516206	-0.953982
Q5XIH3	NADH dehydrogenase [ubiquinone] flavoprotein 1, mitochondrial OS=Rattus norvegicus GN=Ndufv1 PE=1 SV=1	38	36	191.333	8.13727e-06	5.08952	1.46242	Control	Metabolic Syndrome	27072.3	26010.5	26145.8	26409.6	17989.4	18178.1	18009.1	18058.8	0.683799	-0.548355
P68370;A0A0H2UHM7;Q5XIF6;Q68FR8;Q6AY56;Q6AYZ1;Q6P9V9	Tubulin alpha-1A chain OS=Rattus norvegicus GN=Tuba1a PE=1 SV=1	4	4	23.1882	9.00585e-06	5.04548	1.65057	Metabolic Syndrome	Control	5005.1	4756.39	4757.95	4839.81	8030.92	7913.13	8021.3	7988.45	1.65057	0.722964
P12847;G3V6D8	Myosin-3 OS=Rattus norvegicus GN=Myh3 PE=3 SV=1	77	6	355.916	9.52463e-06	5.02115	1.74797	Control	Metabolic Syndrome	7031.24	7173.53	7101.3	7102.02	4022.06	3953.55	4213.43	4063.01	0.572092	-0.80568
Q5PQZ9	NADH dehydrogenase [ubiquinone] 1 subunit C2 OS=Rattus norvegicus GN=Ndufc2 PE=1 SV=1	4	4	22.7898	1.06162e-05	4.97403	1.83678	Control	Metabolic Syndrome	2267.91	2282.93	2261.78	2270.87	1203.03	1214.96	1291.02	1236.34	0.544432	-0.877176
Q5QJC9	BAG family molecular chaperone regulator 5 OS=Rattus norvegicus GN=Bag5 PE=1 SV=1	2	1	10.0267	1.56138e-05	4.80649	1.82303	Control	Metabolic Syndrome	8685.99	8685.5	8611.49	8660.99	4609.3	4979.56	4663.79	4750.88	0.548538	-0.866337
D3ZUX5	MICOS complex subunit OS=Rattus norvegicus GN=Chchd3 PE=1 SV=1	4	2	25.9901	1.74849e-05	4.75734	1.76982	Control	Metabolic Syndrome	3070.96	3007.44	3008.28	3028.9	1745.28	1634.97	1753.99	1711.41	0.565029	-0.823603
Q66HF1;M0R8U7	NADH-ubiquinone oxidoreductase 75 kDa subunit, mitochondrial OS=Rattus norvegicus GN=Ndufs1 PE=1 SV=1	108	105	457.118	3.05754e-05	4.51463	1.31895	Control	Metabolic Syndrome	66351.6	68247.7	65875.5	66825	51414	50128.2	50453.2	50665.1	0.758177	-0.399394
P62804	Histone H4 OS=Rattus norvegicus GN=Hist1h4b PE=1 SV=2	12	11	50.0734	3.72869e-05	4.42844	1.52017	Control	Metabolic Syndrome	4127.01	4323.76	4287.28	4246.01	2766.54	2877.52	2735.28	2793.11	0.65782	-0.604236
P85834	Elongation factor Tu, mitochondrial OS=Rattus norvegicus GN=Tufm PE=1 SV=1	14	13	88.0536	4.32105e-05	4.36441	1.54157	Metabolic Syndrome	Control	5326.99	5262.88	5379.86	5323.24	8158.17	8535.24	7925.03	8206.15	1.54157	0.624399
Q29RW1;A0A0G2K484;F1LMU0;P04462	Myosin-4 OS=Rattus norvegicus GN=Myh4 PE=1 SV=1	105	2	509.17	4.4455e-05	4.35208	1.46291	Metabolic Syndrome	Control	3285.46	3434.71	3348.45	3356.21	4800.41	4875.45	5053.65	4909.84	1.46291	0.548844
D3ZG43	NADH dehydrogenase (Ubiquinone) Fe-S protein 3 (Predicted), isoform CRA_c OS=Rattus norvegicus GN=Ndufs3 PE=1 SV=1	28	26	84.3284	5.26285e-05	4.27878	1.31469	Control	Metabolic Syndrome	29646.4	30351.3	30641.1	30212.9	23361.3	23095.1	22486.8	22981	0.760636	-0.394722
A0A0G2K6J5;A0A0G2JWE1;B2GV99;Q64119	Myosin light polypeptide 6 OS=Rattus norvegicus GN=Myl6 PE=1 SV=1	7	3	44.9069	6.35503e-05	4.19688	1.52223	Control	Metabolic Syndrome	8293.49	8320.13	8511.39	8375	5268.91	5543.64	5692.87	5501.8	0.656932	-0.606185
B0BNE6	NADH dehydrogenase (Ubiquinone) Fe-S protein 8 (Predicted), isoform CRA_a OS=Rattus norvegicus GN=Ndufs8 PE=1 SV=1	9	7	49.6831	8.02943e-05	4.09532	1.22271	Metabolic Syndrome	Control	1937.12	1976.1	1916.93	1943.38	2346.09	2368.57	2413.95	2376.2	1.22271	0.290087
F1LX07;A0A0G2K2J7	Solute carrier family 25 member 12 OS=Rattus norvegicus GN=Slc25a12 PE=1 SV=3	19	11	94.1487	9.05443e-05	4.04314	2.06374	Metabolic Syndrome	Control	12430.2	12356.9	13497.6	12761.6	25741.2	25082.2	28186.5	26336.6	2.06374	1.04526
P20788	Cytochrome b-c1 complex subunit Rieske, mitochondrial OS=Rattus norvegicus GN=Uqcrfs1 PE=1 SV=2	8	7	63.0077	0.000148933	3.82701	1.50936	Control	Metabolic Syndrome	11529.7	12441.6	12203	12058.1	8175.54	8088.4	7702.69	7988.88	0.662532	-0.593937
Q6QI09;P35435;Q6PCU0	ATP synthase subunit gamma, mitochondrial OS=Rattus norvegicus GN=Taf3 PE=1 SV=1	14	13	51.9398	0.000153636	3.81351	2.20874	Control	Metabolic Syndrome	2516.95	2575.87	2387.47	2493.43	1029.9	1122.04	1234.74	1128.89	0.452747	-1.14322
B6RK61	Myosin heavy chain 7B OS=Rattus norvegicus GN=Myh7b PE=2 SV=1	31	11	153.288	0.000209436	3.67895	1.47241	Control	Metabolic Syndrome	12735.7	13820.7	12957.5	13171.3	8841.14	8751.75	9243.26	8945.38	0.679157	-0.558182
Q6AXV4	Sorting and assembly machinery component 50 homolog OS=Rattus norvegicus GN=Samm50 PE=1 SV=1	16	14	120.26	0.000255538	3.59254	1.92968	Control	Metabolic Syndrome	3705.69	3374.07	3902.18	3660.64	1875.5	1801.42	2014.14	1897.02	0.518219	-0.948365
P11530;Q7TPH3;Q7TPH4	Dystrophin OS=Rattus norvegicus GN=Dmd PE=1 SV=2	6	4	27.8877	0.000269261	3.56983	1.92271	Metabolic Syndrome	Control	1686.83	1834.83	1726.48	1749.38	3079.13	3379.53	3632	3363.55	1.92271	0.943144
F1M8F6	Myosin-8 OS=Rattus norvegicus GN=Myh8 PE=3 SV=3	66	2	280.061	0.000306075	3.51417	1.75428	Metabolic Syndrome	Control	683.964	710.498	661.343	685.268	1108.37	1211.84	1286.25	1202.15	1.75428	0.81088
D3ZFQ8;F1LRV6;Q9Z244	Cytochrome c-1 OS=Rattus norvegicus GN=Cyc1 PE=1 SV=3	22	20	103.307	0.000308417	3.51086	1.64516	Control	Metabolic Syndrome	19653.5	18835.4	20152	19547	11200.2	11699.8	12744.6	11881.5	0.607845	-0.718224
Q561S0;A0A1W2Q6F8	NADH dehydrogenase [ubiquinone] 1 alpha subcomplex subunit 10, mitochondrial OS=Rattus norvegicus GN=Ndufa10 PE=1 SV=1	32	30	161.609	0.000326903	3.48558	1.30274	Control	Metabolic Syndrome	20577	20859.5	19422.7	20286.4	15587.2	15753	15376.3	15572.1	0.767615	-0.381545
A0A0G2JVH4;A0A140TAG5;Q3KR86	MICOS complex subunit MIC60 OS=Rattus norvegicus GN=Immt PE=1 SV=1	29	27	202.924	0.000417941	3.37888	2.0569	Control	Metabolic Syndrome	18173.3	18071.7	17708.7	17984.5	8538.78	9853.89	7837.92	8743.53	0.486169	-1.04047
P04764;M0R5J4;P07323	Alpha-enolase OS=Rattus norvegicus GN=Eno1 PE=1 SV=4	6	4	37.4247	0.000436563	3.35995	2.12599	Control	Metabolic Syndrome	911.395	966.335	1061.52	979.75	434.463	512.949	435.122	460.845	0.47037	-1.08813
B5DEL8	NADH dehydrogenase (Ubiquinone) Fe-S protein 5 OS=Rattus norvegicus GN=Ndufs5 PE=1 SV=1	8	1	41.2717	0.000468604	3.32919	1.96933	Control	Metabolic Syndrome	373.628	376.891	412.106	387.542	208.321	175.11	206.936	196.789	0.507788	-0.977702
D3ZZ21	NADH dehydrogenase (Ubiquinone) 1 beta subcomplex, 6 (Predicted) OS=Rattus norvegicus GN=Ndufb6 PE=1 SV=1	3	3	27.3432	0.000485075	3.31419	1.46625	Control	Metabolic Syndrome	4086.04	4404.46	4336.86	4275.79	2966.02	3028.91	2753.51	2916.15	0.682014	-0.552126
P00406	Cytochrome c oxidase subunit 2 OS=Rattus norvegicus GN=Mtco2 PE=1 SV=3	28	24	168.425	0.000535367	3.27135	1.12933	Metabolic Syndrome	Control	95499.1	94402.4	94903.6	94935	108612	108262	104764	107213	1.12933	0.175463
P06685;P06687	Sodium/potassium-transporting ATPase subunit alpha-1 OS=Rattus norvegicus GN=Atp1a1 PE=1 SV=1	10	4	55.2141	0.000539972	3.26763	1.37729	Control	Metabolic Syndrome	49060.2	50238	51062.1	50120.1	34417	36666.7	38087.6	36390.4	0.726064	-0.461831
P23928	Alpha-crystallin B chain OS=Rattus norvegicus GN=Cryab PE=1 SV=1	4	4	28.5109	0.000546247	3.26261	1.58915	Control	Metabolic Syndrome	2256.91	2076.06	2274.46	2202.48	1484.32	1321.28	1352.24	1385.95	0.629268	-0.668255
P02563	Myosin-6 OS=Rattus norvegicus GN=Myh6 PE=1 SV=2	410	3	2175.72	0.000622221	3.20606	1.83993	Metabolic Syndrome	Control	2561.69	3146.77	2679.22	2795.9	5228.3	5088.47	5115.96	5144.24	1.83993	0.879648
Q9Z2L0	Voltage-dependent anion-selective channel protein 1 OS=Rattus norvegicus GN=Vdac1 PE=1 SV=4	39	35	176.975	0.000674015	3.17133	1.46271	Control	Metabolic Syndrome	25594.7	25692	23115	24800.6	17611.8	16739.9	16513.7	16955.2	0.683661	-0.548648
B2RYS8	NADH dehydrogenase [ubiquinone] 1 beta subcomplex subunit 8, mitochondrial OS=Rattus norvegicus GN=Ndufb8 PE=1 SV=1	5	5	17.4214	0.000693102	3.1592	1.81127	Control	Metabolic Syndrome	3219.21	3486.03	3350.74	3351.99	1943.62	1967.74	1640.54	1850.63	0.552099	-0.857002
P15651;Q6IMX3	Short-chain specific acyl-CoA dehydrogenase, mitochondrial OS=Rattus norvegicus GN=Acads PE=1 SV=2	5	5	28.0017	0.000749944	3.12497	1.1773	Control	Metabolic Syndrome	10817.1	11448	11186.8	11150.6	9395.23	9585.79	9433.15	9471.39	0.849405	-0.235476
P19234	NADH dehydrogenase [ubiquinone] flavoprotein 2, mitochondrial OS=Rattus norvegicus GN=Ndufv2 PE=1 SV=2	17	15	96.6765	0.000763096	3.11742	1.37801	Control	Metabolic Syndrome	17602.1	17620.1	18750.2	17990.8	12345.5	13482.9	13338.7	13055.7	0.725686	-0.462583
P28064	Proteasome subunit beta type-8 OS=Rattus norvegicus GN=Psmb8 PE=1 SV=3	3	1	9.5255	0.000766888	3.11527	2.20568	Control	Metabolic Syndrome	151.065	152.592	142.873	148.843	78.5974	64.7332	59.1151	67.4819	0.453376	-1.14122
P63018;D4A4S3;F1LZI1;M0R8M9;M0RCB1;P14659	Heat shock cognate 71 kDa protein OS=Rattus norvegicus GN=Hspa8 PE=1 SV=1	6	3	33.8842	0.000839721	3.07587	1.23312	Control	Metabolic Syndrome	8153.7	7855.89	7718.64	7909.41	6267.41	6350.33	6624.62	6414.12	0.810948	-0.302319
D3ZCZ9;P52504	NADH dehydrogenase [ubiquinone] iron-sulfur protein 6, mitochondrial OS=Rattus norvegicus GN=LOC100912599 PE=1 SV=1	4	3	13.0055	0.000912126	3.03994	1.7423	Control	Metabolic Syndrome	775.343	679.592	649.746	701.561	416.36	376.114	415.519	402.664	0.573955	-0.800991
D3ZE15;F1LZC5	NADH dehydrogenase [ubiquinone] 1 alpha subcomplex subunit 13-like OS=Rattus norvegicus GN=Ndufa13 PE=1 SV=1	16	14	83.9112	0.000963393	3.0162	1.83492	Control	Metabolic Syndrome	7542.72	7832.86	8183.38	7852.99	4512.33	4592.25	3734.63	4279.74	0.544982	-0.875719
Q6P0K8	Junction plakoglobin OS=Rattus norvegicus GN=Jup PE=1 SV=1	4	2	17.7424	0.000971158	3.01271	1.70026	Metabolic Syndrome	Control	661.478	684.702	590.94	645.707	1081.02	1185.64	1026.94	1097.87	1.70026	0.765754
B2RYS2	Cytochrome b-c1 complex subunit 7 OS=Rattus norvegicus GN=Uqcrb PE=1 SV=1	6	6	48.3628	0.00101863	2.99198	1.48915	Control	Metabolic Syndrome	4482.29	4642.12	4290.15	4471.52	2786.31	3015.56	3206.32	3002.73	0.671524	-0.57449
P10888	Cytochrome c oxidase subunit 4 isoform 1, mitochondrial OS=Rattus norvegicus GN=Cox4i1 PE=1 SV=1	31	28	144.007	0.00110603	2.95623	1.33035	Control	Metabolic Syndrome	19535.3	20542.2	19638.5	19905.3	14986.7	14170.8	15729.9	14962.4	0.751679	-0.411811
F1LWG8	Sarcalumenin OS=Rattus norvegicus GN=Srl PE=1 SV=3	11	10	56.7344	0.00120341	2.91959	1.36662	Control	Metabolic Syndrome	3194.76	2968.88	2831.15	2998.26	2209.54	2238.53	2133.68	2193.92	0.73173	-0.450617
P14408-2;P14408;Q5M964	Isoform Cytoplasmic of Fumarate hydratase, mitochondrial OS=Rattus norvegicus GN=Fh	6	5	37.5078	0.00122663	2.91129	1.92611	Control	Metabolic Syndrome	1375.64	1655.05	1504.51	1511.73	819.723	840.748	694.112	784.861	0.51918	-0.945693
Q9QZ76	Myoglobin OS=Rattus norvegicus GN=Mb PE=1 SV=3	5	5	32.3742	0.00131835	2.87997	2.1062	Control	Metabolic Syndrome	2456.58	1872.37	2173.67	2167.54	935.285	1103.95	1048.14	1029.13	0.474789	-1.07464
D3ZKZ5;A0A0G2JZ65;B5DEI8	Tuftelin 1 OS=Rattus norvegicus GN=Tuft1 PE=4 SV=1	3	2	14.9255	0.00138008	2.8601	1.95924	Control	Metabolic Syndrome	578.558	567.866	596.885	581.103	267.08	274.202	348.505	296.596	0.510401	-0.970297
Q9Z1P2;Q6GMN8;Q6T487	Alpha-actinin-1 OS=Rattus norvegicus GN=Actn1 PE=1 SV=1	7	2	40.3186	0.00182037	2.73984	1.63765	Control	Metabolic Syndrome	896.796	949.706	1018.98	955.161	595.718	522.273	631.761	583.251	0.61063	-0.711629
D4A3V2	NADH dehydrogenase [ubiquinone] 1 alpha subcomplex subunit 6 OS=Rattus norvegicus GN=Ndufa6 PE=1 SV=1	13	13	78.4796	0.0021565	2.66625	2.08523	Control	Metabolic Syndrome	3324.09	3412.85	3060.1	3265.68	1393.29	1895.13	1409.89	1566.1	0.479564	-1.0602
P12075	Cytochrome c oxidase subunit 5B, mitochondrial OS=Rattus norvegicus GN=Cox5b PE=1 SV=2	12	11	59.4574	0.00242845	2.61467	1.42347	Control	Metabolic Syndrome	7794.01	8153.81	7945.99	7964.61	5728.19	5062.29	5995.08	5595.19	0.702507	-0.509416
D4A4P3;M0RA24	NADH:ubiquinone oxidoreductase subunit B3 OS=Rattus norvegicus GN=Ndufb3 PE=1 SV=1	2	2	13.3563	0.00252208	2.59824	2.03372	Control	Metabolic Syndrome	1433.15	1618.1	1519.44	1523.56	800.702	607.721	839.03	749.151	0.491709	-1.02412
A0A0G2JUG1	Predicted gene 5414 OS=Rattus norvegicus GN=Gm5414 PE=3 SV=1	15	3	65.1263	0.00423535	2.37311	1.40184	Control	Metabolic Syndrome	3477.43	3501.73	3631.75	3536.97	2711.05	2607.05	2251.18	2523.09	0.713349	-0.48732
P15429	Beta-enolase OS=Rattus norvegicus GN=Eno3 PE=1 SV=3	3	2	18.0538	0.00460939	2.33636	2.00928	Metabolic Syndrome	Control	316.672	378.735	409.099	368.169	609.795	834.855	774.616	739.755	2.00928	1.00668
A0A0G2JZJ9	Uncharacterized protein OS=Rattus norvegicus PE=4 SV=1	9	2	40.8623	0.00474561	2.32371	1.75812	Control	Metabolic Syndrome	3407.66	3176.44	3560.64	3381.58	2086.33	1576.72	2107.19	1923.41	0.568791	-0.81403
D4A8Z2;A0A096MIY7;A0A096MJ39;A0A096MJJ0;A0A0G2JYC5;F7F5B5;Q07969;Q6IMX5	Platelet glycoprotein 4 OS=Rattus norvegicus GN=RGD1565355 PE=3 SV=3	3	2	19.1428	0.00793887	2.10024	1.80882	Control	Metabolic Syndrome	985.712	952.568	761.556	899.945	571.879	501.17	419.542	497.531	0.552845	-0.855052
Q7TQ16	Cytochrome b-c1 complex subunit 8 OS=Rattus norvegicus GN=Uqcrq PE=3 SV=1	5	5	21.9398	0.00813522	2.08963	1.27463	Control	Metabolic Syndrome	2058.72	2221.65	2212.36	2164.24	1554.55	1756.77	1782.48	1697.93	0.784539	-0.350083
P11240	Cytochrome c oxidase subunit 5A, mitochondrial OS=Rattus norvegicus GN=Cox5a PE=1 SV=1	11	9	64.821	0.00942086	2.02591	1.18615	Control	Metabolic Syndrome	7712.52	8164.63	7986.76	7954.64	6442.21	6528.79	7147.8	6706.27	0.843064	-0.246286
D4A0T0	NADH:ubiquinone oxidoreductase subunit B10 OS=Rattus norvegicus GN=Ndufb10 PE=1 SV=1	16	16	62.2172	0.0102328	1.99001	1.18204	Control	Metabolic Syndrome	24540.9	24084.8	25510.1	24711.9	22238.7	20544.1	19935.8	20906.2	0.845998	-0.241274
P10719;G3V6D3	ATP synthase subunit beta, mitochondrial OS=Rattus norvegicus GN=Atp5b PE=1 SV=2	62	54	330.864	0.0142978	1.84473	1.04536	Metabolic Syndrome	Control	36588.4	37734	37720.3	37347.6	38825	39264.6	39036	39041.9	1.04536	0.0640067
P11951	Cytochrome c oxidase subunit 6C-2 OS=Rattus norvegicus GN=Cox6c2 PE=1 SV=3	5	5	23.0028	0.0187915	1.72604	1.53623	Control	Metabolic Syndrome	3282.52	3489.31	3328.47	3366.76	1789.86	2656.49	2128.38	2191.58	0.650945	-0.619393
P14604	Enoyl-CoA hydratase, mitochondrial OS=Rattus norvegicus GN=Echs1 PE=1 SV=1	5	4	31.104	0.0190088	1.72105	1.10778	Metabolic Syndrome	Control	22563.4	22987.9	22910.1	22820.4	24418.3	26592.7	24829.3	25280.1	1.10778	0.147675
P08461	Dihydrolipoyllysine-residue acetyltransferase component of pyruvate dehydrogenase complex, mitochondrial OS=Rattus norvegicus GN=Dlat PE=1 SV=3	11	11	70.2013	0.0228782	1.64058	1.49896	Metabolic Syndrome	Control	7849.34	9366.92	8618.96	8611.74	13852.1	14355.9	10518	12908.7	1.49896	0.583962
Q5I0F1;G3V696	BRCA1-A complex subunit Abraxas 1 OS=Rattus norvegicus GN=ABRAXAS1 PE=1 SV=1	3	2	14.8489	0.0262874	1.58025	1.18143	Control	Metabolic Syndrome	1289.53	1416.25	1329.63	1345.14	1214.63	1057.39	1143.67	1138.56	0.84643	-0.240538
P41350;P41350-2;Q2IBC6	Caveolin-1 OS=Rattus norvegicus GN=Cav1 PE=1 SV=3	3	1	20.7682	0.0387513	1.41171	1.16146	Control	Metabolic Syndrome	535.277	546.044	467.949	516.423	447.828	441.813	444.254	444.632	0.860983	-0.215943
Q63362	NADH dehydrogenase [ubiquinone] 1 alpha subcomplex subunit 5 OS=Rattus norvegicus GN=Ndufa5 PE=1 SV=3	4	4	20.0517	0.0491102	1.30883	1.27931	Metabolic Syndrome	Control	794.793	707.714	614.538	705.681	955.476	936.387	816.49	902.784	1.27931	0.355364
